# Supplementary material for: N-{1,2-Bis(pyridin-3-yl)-2-[(E)-(pyridin-3-yl)methyl­idene­amino]­eth­yl}nicotinamide
Source: Acta Crystallogr Sect E Struct Rep Online. 2013 Apr 10;69(Pt 5):o691–2. doi: 10.1107/S1600536813008544 (PMC3647883; doi:10.1107/S1600536813008544)
Supplement: Supplementary file 1 [file e-69-0o691-sup1.cif]

##############################################################################
#                                                                            #
# This CIF contains the data in a paper accepted for publication in          #
# Acta Crystallographica Section E. It conforms to the requirements of       #
# Notes for Authors for Acta Crystallographica Section E, and has been       #
# peer reviewed under the auspices of the IUCr Commission on Journals.       #
#                                                                            #
# Full details of the Crystallographic Information File format               #
# are given in the paper "The Crystallographic Information File (CIF):       #
# a New Standard Archive File for Crystallography" by S. R. Hall, F. H.      #
# Allen and I. D. Brown [Acta Cryst. (1991), A47, 655-685].                  #
#                                                                            #
# The current version of the core CIF dictionary is obtainable from          #
# ftp://ftp.iucr.org/pub/cif_core.dic.                                       #
#                                                                            #
# Software is freely available for graphical display of the structure(s)     #
# in this CIF. For information consult the CIF software page                 #
# http://www.iucr.org/resources/cif/software.                                #
#                                                                            #
# This file may be used for bona fide research purposes within the           #
# scientific community so long as proper attribution is given to the journal # 
# article from which it was obtained.                                        #
#                                                                            #
##############################################################################
data_I
_audit_creation_method     SHELXL-97
_chemical_name_systematic
;\
<i>N</i>-{1,2-Bis(pyridin-3-yl)-2-[(<i>E</i>)-(pyridin-3-\
yl)methylideneamino]ethyl}nicotinamide
;
_chemical_name_common     ?
_chemical_formula_moiety     'C24 H20 N6 O'
_chemical_formula_sum     'C24 H20 N6 O'
_chemical_formula_iupac     'C24 H20 N6 O'
_chemical_formula_weight     408.46
_chemical_melting_point     ?
_symmetry_cell_setting     monoclinic
_symmetry_space_group_name_H-M     'P 21/c'
_symmetry_space_group_name_Hall     '-P 2ybc'
loop_
    _symmetry_equiv_pos_as_xyz
    'x, y, z'
    '-x, y+1/2, -z+1/2'
    '-x, -y, -z'
    'x, -y-1/2, z-1/2'
_cell_length_a     11.4868(17)
_cell_length_b     8.7275(13)
_cell_length_c     21.105(3)
_cell_angle_alpha     90.00
_cell_angle_beta     99.857(3)
_cell_angle_gamma     90.00
_cell_volume     2084.6(5)
_cell_formula_units_Z     4
_cell_measurement_reflns_used     3500
_cell_measurement_theta_min     2.42
_cell_measurement_theta_max     23.59
_cell_measurement_temperature     298(2)
_exptl_crystal_description     'prism'
_exptl_crystal_colour     'colourless'
_exptl_crystal_size_max     0.284
_exptl_crystal_size_mid     0.264
_exptl_crystal_size_min     0.142
_exptl_crystal_density_diffrn     1.301
_exptl_crystal_density_meas     ?
_exptl_crystal_density_method     'not measured'
_exptl_crystal_F_000     856
_exptl_absorpt_coefficient_mu     0.084
_exptl_absorpt_correction_type     multi-scan
_exptl_absorpt_process_details     '(SADABS; Bruker, 2007'
_exptl_absorpt_correction_T_min     0.9837
_exptl_absorpt_correction_T_max     0.9922
_exptl_special_details     ?
_diffrn_ambient_temperature     298(2)
_diffrn_radiation_type     MoK\a
_diffrn_radiation_wavelength     0.71073
_diffrn_radiation_source     'fine-focus sealed tube'
_diffrn_radiation_monochromator     graphite
_diffrn_measurement_device_type     'Bruker SMART APEX CCD'
_diffrn_measurement_method     '\w-scans'
_diffrn_detector_area_resol_mean     0.661
_diffrn_reflns_number     17508
_diffrn_reflns_av_R_equivalents     0.0495
_diffrn_reflns_av_sigmaI/netI     0.0427
_diffrn_reflns_theta_min     1.80
_diffrn_reflns_theta_max     25.38
_diffrn_reflns_theta_full     25.38
_diffrn_measured_fraction_theta_max     0.996
_diffrn_measured_fraction_theta_full     0.996
_diffrn_reflns_limit_h_min     -13
_diffrn_reflns_limit_h_max     13
_diffrn_reflns_limit_k_min     -10
_diffrn_reflns_limit_k_max     10
_diffrn_reflns_limit_l_min     -25
_diffrn_reflns_limit_l_max     25
_diffrn_standards_number     ?
_diffrn_standards_interval_count     ?
_diffrn_standards_interval_time     ?
_diffrn_standards_decay_%     0
_refine_special_details
;
Refinement of <i>F</i>^2^ against ALL reflections. The weighted <i>R</i>-factor
<i>wR</i> and goodness of fit <i>S</i> are based on <i>F</i>^2^, conventional
<i>R</i>-factors <i>R</i> are based on <i>F</i>, with <i>F</i> set to zero for
negative <i>F</i>^2^. The threshold expression of <i>F</i>^2^ >
\s(<i>F</i>^2^) is used only for calculating <i>R</i>-factors(gt) <i>etc</i>.
and is not relevant to the choice of reflections for refinement.
<i>R</i>-factors based on <i>F</i>^2^ are statistically about twice as large
as those based on <i>F</i>, and <i>R</i>- factors based on ALL data will be
even larger.
;
_reflns_number_total     3821
_reflns_number_gt     2371
_reflns_threshold_expression     I>2sigma(I)
_refine_ls_structure_factor_coef     Fsqd
_refine_ls_matrix_type     full
_refine_ls_R_factor_all     0.1121
_refine_ls_R_factor_gt     0.0710
_refine_ls_wR_factor_gt     0.1745
_refine_ls_wR_factor_ref     0.1983
_refine_ls_goodness_of_fit_ref     1.024
_refine_ls_restrained_S_all     1.022
_refine_ls_number_reflns     3821
_refine_ls_number_parameters     312
_refine_ls_number_restraints     48
_refine_ls_hydrogen_treatment     mixed
_refine_ls_weighting_scheme     calc
_refine_ls_weighting_details
         'calc w=1/[\s^2^(Fo^2^)+(0.0806P)^2^+0.8743P] where P=(Fo^2^+2Fc^2^)/3'
_atom_sites_solution_hydrogens     geom
_atom_sites_solution_primary     direct
_atom_sites_solution_secondary     difmap
_refine_ls_shift/su_max     0.000
_refine_ls_shift/su_mean     0.000
_refine_diff_density_max     0.339
_refine_diff_density_min     -0.245
_refine_ls_extinction_method     none
_refine_ls_extinction_coef     ?
loop_
    _atom_type_symbol
    _atom_type_description
    _atom_type_scat_dispersion_real
    _atom_type_scat_dispersion_imag
    _atom_type_scat_source
    'C' 'C' 0.0033 0.0016
                         'International Tables Vol C Tables 4.2.6.8 and 6.1.1.4'
    'H' 'H' 0.0000 0.0000
                         'International Tables Vol C Tables 4.2.6.8 and 6.1.1.4'
    'N' 'N' 0.0061 0.0033
                         'International Tables Vol C Tables 4.2.6.8 and 6.1.1.4'
    'O' 'O' 0.0106 0.0060
                         'International Tables Vol C Tables 4.2.6.8 and 6.1.1.4'
_computing_data_collection     'SMART (Bruker, 2007)'
_computing_cell_refinement     'SAINT (Bruker, 2007)'
_computing_data_reduction     'SAINT (Bruker, 2007)'
_computing_structure_solution     'SHELXS97 (Sheldrick, 2008)'
_computing_structure_refinement     'SHELXTL (Sheldrick, 2008)'
_computing_molecular_graphics
;
ORTEP-3 for Windows (Farrugia, 2012) and  DIAMOND (Brandenburg,
2006)
;
_computing_publication_material
                             'SHELXTL (Sheldrick, 2008) and PLATON (Spek, 2009)'
loop_
    _atom_site_type_symbol
    _atom_site_label
    _atom_site_fract_x
    _atom_site_fract_y
    _atom_site_fract_z
    _atom_site_U_iso_or_equiv
    _atom_site_adp_type
    _atom_site_calc_flag
    _atom_site_refinement_flags
    _atom_site_occupancy
    _atom_site_symmetry_multiplicity
    _atom_site_disorder_assembly
    _atom_site_disorder_group
    O O1 0.3921(12) 0.342(4) 0.0332(5) 0.109(5) Uani d PDU 0.61(6) 1 A 1
    O O1B 0.388(2) 0.408(5) 0.0340(9) 0.121(7) Uani d PDU 0.39(6) 1 A 2
    N N1 0.1399(3) 0.3383(5) 0.18544(14) 0.1025(11) Uani d . 1 1 . .
    C C2 0.2412(3) 0.3745(4) 0.16651(14) 0.0731(9) Uani d . 1 1 . .
    H H2 0.2921 0.4413 0.1921 0.088 Uiso calc R 1 1 . .
    C C3 0.2751(2) 0.3191(3) 0.11162(12) 0.0571(7) Uani d . 1 1 A .
    C C4 0.2000(3) 0.2207(4) 0.07388(16) 0.0878(10) Uani d . 1 1 . .
    H H4 0.2195 0.1815 0.0361 0.105 Uiso calc R 1 1 . .
    C C5 0.0947(3) 0.1806(5) 0.0931(2) 0.1138(14) Uani d . 1 1 . .
    H H5 0.0424 0.1127 0.0691 0.137 Uiso calc R 1 1 . .
    C C6 0.0703(3) 0.2443(6) 0.1484(2) 0.1124(15) Uani d . 1 1 . .
    H H6 -0.0012 0.2188 0.1607 0.135 Uiso calc R 1 1 . .
    C C7 0.3861(3) 0.3661(4) 0.08965(13) 0.0665(8) Uani d D 1 1 . .
    N N8 0.4788(2) 0.4040(3) 0.13361(11) 0.0601(6) Uani d D 1 1 A .
    H H8 0.479(3) 0.397(3) 0.1736(15) 0.072 Uiso d . 1 1 . .
    C C9 0.5966(4) 0.4277(5) 0.1140(2) 0.0568(12) Uani d PDU 0.676(7) 1 A 1
    H H9 0.5824 0.4637 0.0694 0.068 Uiso calc PR 0.676(7) 1 A 1
    C C10 0.6602(4) 0.5549(6) 0.1553(2) 0.0574(12) Uani d PDU 0.676(7) 1 A 1
    H H10 0.6793 0.5219 0.2003 0.069 Uiso calc PR 0.676(7) 1 A 1
    C C9B 0.5658(7) 0.5179(11) 0.1168(4) 0.057(2) Uani d PDU 0.324(7) 1 A 2
    H H9B 0.5616 0.5235 0.0701 0.068 Uiso calc PR 0.324(7) 1 A 2
    C C10B 0.6859(6) 0.4612(10) 0.1491(4) 0.059(2) Uani d PDU 0.324(7) 1 A 2
    H H10B 0.6920 0.4578 0.1960 0.071 Uiso calc PR 0.324(7) 1 A 2
    N N11 0.7701(2) 0.5794(3) 0.12864(11) 0.0712(7) Uani d D 1 1 . .
    N N12 1.1564(3) 0.7923(6) 0.1683(2) 0.1422(16) Uani d . 1 1 . .
    C C13 1.0551(4) 0.7403(5) 0.18534(19) 0.1078(13) Uani d . 1 1 A .
    H H13 1.0438 0.7562 0.2274 0.129 Uiso calc R 1 1 . .
    C C14 0.9677(3) 0.6652(4) 0.14390(16) 0.0712(8) Uani d . 1 1 . .
    C C15 0.9841(3) 0.6467(4) 0.08213(18) 0.0862(10) Uani d . 1 1 A .
    H H15 0.9262 0.5988 0.0525 0.103 Uiso calc R 1 1 . .
    C C16 1.0847(4) 0.6976(6) 0.0634(2) 0.1156(15) Uani d . 1 1 . .
    H H16 1.0960 0.6850 0.0211 0.139 Uiso calc R 1 1 A .
    C C17 1.1665(4) 0.7655(7) 0.1062(3) 0.1348(19) Uani d . 1 1 A .
    H H17 1.2356 0.7970 0.0926 0.162 Uiso calc R 1 1 . .
    C C18 0.8618(3) 0.6101(4) 0.16693(14) 0.0697(8) Uani d . 1 1 A .
    H H18 0.8634 0.5979 0.2108 0.084 Uiso calc R 1 1 . .
    N N19 0.7524(3) 0.1072(3) 0.04909(13) 0.0848(8) Uani d . 1 1 . .
    C C20 0.7026(3) 0.2381(4) 0.05998(15) 0.0755(9) Uani d . 1 1 A .
    H H20 0.6810 0.3032 0.0251 0.091 Uiso calc R 1 1 . .
    C C21 0.6799(3) 0.2862(3) 0.11762(17) 0.0752(9) Uani d . 1 1 . .
    C C22 0.7164(3) 0.1917(4) 0.16992(16) 0.0744(9) Uani d . 1 1 A .
    H H22 0.7054 0.2208 0.2109 0.089 Uiso calc R 1 1 . .
    C C23 0.7687(3) 0.0550(4) 0.16045(16) 0.0746(9) Uani d . 1 1 . .
    H H23 0.7932 -0.0112 0.1947 0.090 Uiso calc R 1 1 A .
    C C24 0.7842(3) 0.0183(4) 0.10042(18) 0.0846(10) Uani d . 1 1 A .
    H H24 0.8195 -0.0754 0.0944 0.102 Uiso calc R 1 1 . .
    N N25 0.4976(3) 0.8743(3) 0.21511(13) 0.0795(8) Uani d . 1 1 . .
    C C26 0.5503(3) 0.7463(4) 0.20567(17) 0.0863(10) Uani d . 1 1 A .
    H H26 0.5746 0.6851 0.2416 0.104 Uiso calc R 1 1 . .
    C C27 0.5731(3) 0.6934(4) 0.14883(18) 0.0860(11) Uani d . 1 1 . .
    C C28 0.5332(3) 0.7813(4) 0.09498(16) 0.0772(9) Uani d . 1 1 A .
    H H28 0.5458 0.7502 0.0546 0.093 Uiso calc R 1 1 . .
    C C29 0.4749(3) 0.9150(4) 0.10240(15) 0.0778(9) Uani d . 1 1 . .
    H H29 0.4467 0.9769 0.0673 0.093 Uiso calc R 1 1 A .
    C C30 0.4591(3) 0.9551(4) 0.16320(17) 0.0842(10) Uani d . 1 1 A .
    H H30 0.4185 1.0454 0.1680 0.101 Uiso calc R 1 1 . .
loop_
    _atom_site_aniso_label
    _atom_site_aniso_U_11
    _atom_site_aniso_U_22
    _atom_site_aniso_U_33
    _atom_site_aniso_U_12
    _atom_site_aniso_U_13
    _atom_site_aniso_U_23
    O1 0.089(4) 0.189(14) 0.055(3) -0.054(6) 0.026(3) -0.040(4)
    O1B 0.144(10) 0.172(17) 0.049(6) -0.066(10) 0.022(5) 0.009(7)
    N1 0.0616(17) 0.170(3) 0.0795(19) -0.006(2) 0.0214(15) 0.001(2)
    C2 0.0564(17) 0.103(2) 0.0609(18) 0.0009(16) 0.0132(14) 0.0014(16)
    C3 0.0552(15) 0.0628(17) 0.0527(15) -0.0015(13) 0.0074(12) 0.0027(13)
    C4 0.074(2) 0.111(3) 0.078(2) -0.016(2) 0.0106(17) -0.018(2)
    C5 0.076(3) 0.149(4) 0.113(3) -0.046(3) 0.004(2) -0.012(3)
    C6 0.062(2) 0.179(4) 0.097(3) -0.026(3) 0.017(2) 0.020(3)
    C7 0.0663(18) 0.090(2) 0.0447(16) -0.0137(16) 0.0145(14) -0.0084(15)
    N8 0.0593(14) 0.0737(16) 0.0497(13) -0.0127(12) 0.0164(12) 0.0006(12)
    C9 0.060(3) 0.061(3) 0.052(2) -0.004(2) 0.0180(19) 0.001(2)
    C10 0.062(3) 0.062(3) 0.050(2) -0.002(2) 0.0136(18) -0.001(2)
    C9B 0.065(4) 0.056(5) 0.051(4) -0.003(4) 0.016(3) -0.001(4)
    C10B 0.062(4) 0.063(5) 0.053(4) -0.007(4) 0.012(3) -0.004(4)
    N11 0.0568(14) 0.0999(19) 0.0586(14) -0.0186(14) 0.0144(12) 0.0066(13)
    N12 0.085(2) 0.204(4) 0.131(3) -0.063(3) -0.001(2) 0.024(3)
    C13 0.089(3) 0.149(4) 0.083(2) -0.028(3) 0.006(2) 0.015(2)
    C14 0.0514(16) 0.084(2) 0.078(2) 0.0023(16) 0.0122(15) 0.0171(17)
    C15 0.072(2) 0.100(3) 0.088(2) -0.0076(19) 0.0172(18) 0.002(2)
    C16 0.089(3) 0.166(4) 0.100(3) -0.010(3) 0.038(3) 0.018(3)
    C17 0.081(3) 0.187(5) 0.142(4) -0.027(3) 0.036(3) 0.050(4)
    C18 0.0616(18) 0.087(2) 0.0602(18) -0.0030(16) 0.0107(15) 0.0063(16)
    N19 0.108(2) 0.0748(18) 0.0763(18) 0.0132(16) 0.0290(16) -0.0048(15)
    C20 0.078(2) 0.076(2) 0.077(2) 0.0063(18) 0.0268(17) 0.0182(17)
    C21 0.092(2) 0.0555(17) 0.093(2) 0.0013(16) 0.0553(19) 0.0079(17)
    C22 0.082(2) 0.073(2) 0.075(2) -0.0111(17) 0.0341(17) -0.0086(17)
    C23 0.0673(19) 0.081(2) 0.076(2) 0.0040(17) 0.0114(16) 0.0153(17)
    C24 0.098(3) 0.069(2) 0.093(3) 0.0172(19) 0.033(2) 0.0021(19)
    N25 0.101(2) 0.0716(18) 0.0682(17) 0.0071(16) 0.0199(15) -0.0082(14)
    C26 0.109(3) 0.071(2) 0.090(2) 0.010(2) 0.046(2) 0.0196(18)
    C27 0.116(3) 0.0551(18) 0.107(3) 0.0028(18) 0.075(2) 0.0085(18)
    C28 0.094(2) 0.071(2) 0.075(2) -0.0136(18) 0.0402(18) -0.0158(17)
    C29 0.082(2) 0.082(2) 0.0651(19) 0.0154(18) 0.0010(16) -0.0035(17)
    C30 0.100(3) 0.076(2) 0.075(2) 0.0219(19) 0.0088(19) -0.0157(18)
_geom_special_details
;
All e.s.d.'s (except the e.s.d. in the dihedral angle between two l.s. planes)
are estimated using the full covariance matrix. The cell e.s.d.'s are taken
into account individually in the estimation of e.s.d.'s in distances, angles
and torsion angles; correlations between e.s.d.'s in cell parameters are only
used when they are defined by crystal symmetry. An approximate (isotropic)
treatment of cell e.s.d.'s is used for estimating e.s.d.'s involving l.s.
planes.
;
loop_
    _geom_bond_atom_site_label_1
    _geom_bond_atom_site_label_2
    _geom_bond_site_symmetry_2
    _geom_bond_distance
    _geom_bond_publ_flag
    O1 C7 . 1.223(8) ?
    O1B C7 . 1.234(12) ?
    N1 C6 . 1.307(5) ?
    N1 C2 . 1.332(4) ?
    C2 C3 . 1.371(4) ?
    C2 H2 . 0.9300 ?
    C3 C4 . 1.372(4) ?
    C3 C7 . 1.487(4) ?
    C4 C5 . 1.385(5) ?
    C4 H4 . 0.9300 ?
    C5 C6 . 1.365(6) ?
    C5 H5 . 0.9300 ?
    C6 H6 . 0.9300 ?
    C7 N8 . 1.329(4) ?
    N8 C9B . 1.495(9) ?
    N8 C9 . 1.495(5) ?
    N8 H8 . 0.84(3) ?
    C9 C10 . 1.520(5) ?
    C9 C21 . 1.556(6) ?
    C9 H9 . 0.9800 ?
    C10 N11 . 1.483(4) ?
    C10 C27 . 1.561(6) ?
    C10 H10 . 0.9800 ?
    C9B C10B . 1.514(8) ?
    C9B C27 . 1.671(11) ?
    C9B H9B . 0.9800 ?
    C10B N11 . 1.526(7) ?
    C10B C21 . 1.662(10) ?
    C10B H10B . 0.9800 ?
    N11 C18 . 1.242(3) ?
    N12 C13 . 1.354(5) ?
    N12 C17 . 1.357(6) ?
    C13 C14 . 1.379(5) ?
    C13 H13 . 0.9300 ?
    C14 C15 . 1.359(5) ?
    C14 C18 . 1.465(4) ?
    C15 C16 . 1.358(5) ?
    C15 H15 . 0.9300 ?
    C16 C17 . 1.326(6) ?
    C16 H16 . 0.9300 ?
    C17 H17 . 0.9300 ?
    C18 H18 . 0.9300 ?
    N19 C20 . 1.316(4) ?
    N19 C24 . 1.332(4) ?
    C20 C21 . 1.353(4) ?
    C20 H20 . 0.9300 ?
    C21 C22 . 1.384(5) ?
    C22 C23 . 1.366(4) ?
    C22 H22 . 0.9300 ?
    C23 C24 . 1.348(4) ?
    C23 H23 . 0.9300 ?
    C24 H24 . 0.9300 ?
    N25 C26 . 1.302(4) ?
    N25 C30 . 1.314(4) ?
    C26 C27 . 1.352(4) ?
    C26 H26 . 0.9300 ?
    C27 C28 . 1.382(5) ?
    C28 C29 . 1.368(4) ?
    C28 H28 . 0.9300 ?
    C29 C30 . 1.372(4) ?
    C29 H29 . 0.9300 ?
    C30 H30 . 0.9300 ?
loop_
    _geom_angle_atom_site_label_1
    _geom_angle_atom_site_label_2
    _geom_angle_atom_site_label_3
    _geom_angle_site_symmetry_1
    _geom_angle_site_symmetry_3
    _geom_angle
    _geom_angle_publ_flag
    C6 N1 C2 . . 116.5(3) ?
    N1 C2 C3 . . 124.0(3) ?
    N1 C2 H2 . . 118.0 ?
    C3 C2 H2 . . 118.0 ?
    C2 C3 C4 . . 118.0(3) ?
    C2 C3 C7 . . 123.3(3) ?
    C4 C3 C7 . . 118.6(3) ?
    C3 C4 C5 . . 118.8(3) ?
    C3 C4 H4 . . 120.6 ?
    C5 C4 H4 . . 120.6 ?
    C6 C5 C4 . . 117.7(4) ?
    C6 C5 H5 . . 121.1 ?
    C4 C5 H5 . . 121.1 ?
    N1 C6 C5 . . 125.0(3) ?
    N1 C6 H6 . . 117.5 ?
    C5 C6 H6 . . 117.5 ?
    O1 C7 N8 . . 123.4(7) ?
    O1B C7 N8 . . 116.5(13) ?
    O1 C7 C3 . . 116.8(8) ?
    O1B C7 C3 . . 122.5(12) ?
    N8 C7 C3 . . 118.6(2) ?
    C7 N8 C9B . . 119.2(4) ?
    C7 N8 C9 . . 119.7(3) ?
    C7 N8 H8 . . 123(2) ?
    C9B N8 H8 . . 113(2) ?
    C9 N8 H8 . . 116(2) ?
    N8 C9 C10 . . 108.1(3) ?
    N8 C9 C21 . . 117.0(3) ?
    C10 C9 C21 . . 108.7(4) ?
    N8 C9 H9 . . 107.6 ?
    C10 C9 H9 . . 107.6 ?
    C21 C9 H9 . . 107.6 ?
    N11 C10 C9 . . 104.1(3) ?
    N11 C10 C27 . . 115.5(3) ?
    C9 C10 C27 . . 106.1(4) ?
    N11 C10 H10 . . 110.3 ?
    C9 C10 H10 . . 110.3 ?
    C27 C10 H10 . . 110.3 ?
    N8 C9B C10B . . 105.6(6) ?
    N8 C9B C27 . . 120.2(6) ?
    C10B C9B C27 . . 98.0(7) ?
    N8 C9B H9B . . 110.7 ?
    C10B C9B H9B . . 110.7 ?
    C27 C9B H9B . . 110.7 ?
    C9B C10B N11 . . 103.0(6) ?
    C9B C10B C21 . . 98.5(7) ?
    N11 C10B C21 . . 119.5(6) ?
    C9B C10B H10B . . 111.5 ?
    N11 C10B H10B . . 111.5 ?
    C21 C10B H10B . . 111.5 ?
    C18 N11 C10 . . 117.8(3) ?
    C18 N11 C10B . . 118.0(4) ?
    C13 N12 C17 . . 114.7(4) ?
    N12 C13 C14 . . 123.8(4) ?
    N12 C13 H13 . . 118.1 ?
    C14 C13 H13 . . 118.1 ?
    C15 C14 C13 . . 117.3(3) ?
    C15 C14 C18 . . 122.6(3) ?
    C13 C14 C18 . . 120.1(3) ?
    C16 C15 C14 . . 120.4(4) ?
    C16 C15 H15 . . 119.8 ?
    C14 C15 H15 . . 119.8 ?
    C17 C16 C15 . . 119.2(4) ?
    C17 C16 H16 . . 120.4 ?
    C15 C16 H16 . . 120.4 ?
    C16 C17 N12 . . 124.5(4) ?
    C16 C17 H17 . . 117.7 ?
    N12 C17 H17 . . 117.7 ?
    N11 C18 C14 . . 121.0(3) ?
    N11 C18 H18 . . 119.5 ?
    C14 C18 H18 . . 119.5 ?
    C20 N19 C24 . . 115.5(3) ?
    N19 C20 C21 . . 125.7(3) ?
    N19 C20 H20 . . 117.2 ?
    C21 C20 H20 . . 117.2 ?
    C20 C21 C22 . . 117.0(3) ?
    C20 C21 C9 . . 114.4(3) ?
    C22 C21 C9 . . 127.7(3) ?
    C20 C21 C10B . . 130.0(4) ?
    C22 C21 C10B . . 104.0(4) ?
    C23 C22 C21 . . 119.0(3) ?
    C23 C22 H22 . . 120.5 ?
    C21 C22 H22 . . 120.5 ?
    C24 C23 C22 . . 118.5(3) ?
    C24 C23 H23 . . 120.7 ?
    C22 C23 H23 . . 120.7 ?
    N19 C24 C23 . . 124.3(3) ?
    N19 C24 H24 . . 117.8 ?
    C23 C24 H24 . . 117.8 ?
    C26 N25 C30 . . 115.6(3) ?
    N25 C26 C27 . . 126.5(3) ?
    N25 C26 H26 . . 116.8 ?
    C27 C26 H26 . . 116.8 ?
    C26 C27 C28 . . 117.0(3) ?
    C26 C27 C10 . . 113.9(3) ?
    C28 C27 C10 . . 128.2(3) ?
    C26 C27 C9B . . 131.9(4) ?
    C28 C27 C9B . . 100.9(4) ?
    C10 C27 C9B . . 46.6(3) ?
    C29 C28 C27 . . 118.6(3) ?
    C29 C28 H28 . . 120.7 ?
    C27 C28 H28 . . 120.7 ?
    C28 C29 C30 . . 118.1(3) ?
    C28 C29 H29 . . 121.0 ?
    C30 C29 H29 . . 121.0 ?
    N25 C30 C29 . . 124.3(3) ?
    N25 C30 H30 . . 117.9 ?
    C29 C30 H30 . . 117.9 ?
loop_
    _geom_hbond_atom_site_label_D
    _geom_hbond_atom_site_label_H
    _geom_hbond_atom_site_label_A
    _geom_hbond_site_symmetry_A
    _geom_hbond_distance_DH
    _geom_hbond_distance_HA
    _geom_hbond_distance_DA
    _geom_hbond_angle_DHA
    N8 H8 N25 2_645 0.84(3) 2.33(3) 3.168(4) 174(3)
    C28 H28 O1 3_665 0.93 2.25 3.163(16) 169
_iucr_refine_instructions_details
;
TITL 160MMD10
CELL 0.71073  11.4868   8.7275  21.1055  90.000  99.857  90.000
ZERR    4.00   0.0017   0.0013   0.0032   0.000   0.003   0.000
LATT  1
SYMM -X, 0.5+Y, 0.5-Z
SFAC C H N O
UNIT 96 80 24 4
OMIT     4   1   6
OMIT     4   0   2
OMIT     1   2   1
OMIT    -1   1   6
OMIT     0   1   9
OMIT    -3   2  11
OMIT    -2   0   8
OMIT    -1   1   1
OMIT     2   2   1
OMIT     1   0   4
OMIT    -4   3   1
L.S. 20
ACTA
BOND
BOND $H
HTAB N8 N25_$1
EQIV $1 -x+1, y-1/2, -z+1/2
FMAP 2
PLAN 5
TEMP 25
SIZE 0.142 0.264 0.284
SIMU 0.01 O1 O1B
DELU 0.005 O1 O1B
SADI O1 C7 O1B C7
WGHT    0.080600    0.874300
FVAR       0.39408   0.60909   0.67563
PART 1
O1    4    0.392134    0.341986    0.033194    21.00000    0.08866    0.18927 =
         0.05516   -0.04043    0.02581   -0.05389
PART 2
O1B   4    0.388430    0.407914    0.034026   -21.00000    0.14401    0.17246 =
         0.04857    0.00936    0.02153   -0.06556
PART 0
N1    3    0.139851    0.338323    0.185437    11.00000    0.06162    0.16978 =
         0.07949    0.00081    0.02144   -0.00550
C2    1    0.241235    0.374458    0.166507    11.00000    0.05635    0.10308 =
         0.06085    0.00138    0.01318    0.00086
AFIX  43
H2    2    0.292142    0.441265    0.192067    11.00000   -1.20000
AFIX   0
C3    1    0.275100    0.319129    0.111619    11.00000    0.05521    0.06276 =
         0.05270    0.00275    0.00741   -0.00153
C4    1    0.200011    0.220683    0.073882    11.00000    0.07364    0.11094 =
         0.07787   -0.01788    0.01064   -0.01590
AFIX  43
H4    2    0.219484    0.181521    0.036069    11.00000   -1.20000
AFIX   0
C5    1    0.094697    0.180631    0.093079    11.00000    0.07551    0.14856 =
         0.11286   -0.01219    0.00367   -0.04597
AFIX  43
H5    2    0.042375    0.112696    0.069090    11.00000   -1.20000
AFIX   0
C6    1    0.070321    0.244282    0.148415    11.00000    0.06247    0.17888 =
         0.09705    0.02004    0.01698   -0.02633
AFIX  43
H6    2   -0.001206    0.218799    0.160713    11.00000   -1.20000
AFIX   0
C7    1    0.386139    0.366078    0.089648    11.00000    0.06632    0.09024 =
         0.04466   -0.00837    0.01448   -0.01368
N8    3    0.478823    0.403959    0.133615    11.00000    0.05925    0.07374 =
         0.04972    0.00061    0.01643   -0.01271
H8    2    0.479489    0.397317    0.173589    11.00000   -1.20000
SADI 0.01 N11 C10 N11 C10B
SADI N8 C9 N8 C9B
SIMU 0.01 C9 > C10B
DELU 0.005 C9 > C10B
SAME 0.01 C9B C10B
PART 1
C9    1    0.596591    0.427669    0.113987    31.00000    0.06007    0.06090 =
         0.05229    0.00127    0.01795   -0.00439
AFIX  13
H9    2    0.582435    0.463738    0.069355    31.00000   -1.20000
AFIX   0
C10   1    0.660245    0.554921    0.155348    31.00000    0.06154    0.06201 =
         0.04997   -0.00053    0.01362   -0.00244
AFIX  13
H10   2    0.679303    0.521883    0.200309    31.00000   -1.20000
AFIX   0
PART 2
C9B   1    0.565762    0.517928    0.116774   -31.00000    0.06507    0.05609 =
         0.05124   -0.00101    0.01581   -0.00330
AFIX  13
H9B   2    0.561633    0.523453    0.070065   -31.00000   -1.20000
AFIX   0
C10B  1    0.685916    0.461154    0.149097   -31.00000    0.06160    0.06315 =
         0.05250   -0.00361    0.01248   -0.00651
AFIX  13
H10B  2    0.692012    0.457760    0.195961   -31.00000   -1.20000
AFIX   0
PART 0
N11   3    0.770101    0.579364    0.128643    11.00000    0.05677    0.09992 =
         0.05861    0.00657    0.01443   -0.01861
N12   3    1.156446    0.792317    0.168307    11.00000    0.08467    0.20413 =
         0.13102    0.02422   -0.00087   -0.06322
C13   1    1.055095    0.740306    0.185338    11.00000    0.08900    0.14863 =
         0.08275    0.01521    0.00586   -0.02842
AFIX  43
H13   2    1.043781    0.756171    0.227433    11.00000   -1.20000
AFIX   0
C14   1    0.967656    0.665170    0.143902    11.00000    0.05136    0.08450 =
         0.07828    0.01708    0.01221    0.00228
C15   1    0.984130    0.646652    0.082132    11.00000    0.07184    0.09959 =
         0.08829    0.00245    0.01718   -0.00764
AFIX  43
H15   2    0.926230    0.598841    0.052512    11.00000   -1.20000
AFIX   0
C16   1    1.084662    0.697569    0.063416    11.00000    0.08911    0.16591 =
         0.09965    0.01777    0.03830   -0.00999
AFIX  43
H16   2    1.095994    0.684958    0.021141    11.00000   -1.20000
AFIX   0
C17   1    1.166524    0.765524    0.106165    11.00000    0.08111    0.18721 =
         0.14197    0.04959    0.03579   -0.02729
AFIX  43
H17   2    1.235608    0.796975    0.092595    11.00000   -1.20000
AFIX   0
C18   1    0.861834    0.610087    0.166926    11.00000    0.06157    0.08739 =
         0.06021    0.00633    0.01069   -0.00304
AFIX  43
H18   2    0.863360    0.597946    0.210838    11.00000   -1.20000
AFIX   0
N19   3    0.752397    0.107169    0.049087    11.00000    0.10786    0.07481 =
         0.07633   -0.00483    0.02901    0.01315
C20   1    0.702571    0.238066    0.059985    11.00000    0.07818    0.07647 =
         0.07678    0.01817    0.02685    0.00633
AFIX  43
H20   2    0.681027    0.303164    0.025060    11.00000   -1.20000
AFIX   0
C21   1    0.679944    0.286214    0.117617    11.00000    0.09156    0.05549 =
         0.09259    0.00790    0.05529    0.00129
C22   1    0.716393    0.191710    0.169925    11.00000    0.08204    0.07316 =
         0.07531   -0.00860    0.03411   -0.01112
AFIX  43
H22   2    0.705408    0.220819    0.210879    11.00000   -1.20000
AFIX   0
C23   1    0.768743    0.055037    0.160448    11.00000    0.06731    0.08078 =
         0.07552    0.01534    0.01144    0.00400
AFIX  43
H23   2    0.793167   -0.011199    0.194660    11.00000   -1.20000
AFIX   0
C24   1    0.784228    0.018272    0.100416    11.00000    0.09816    0.06883 =
         0.09280    0.00214    0.03312    0.01724
AFIX  43
H24   2    0.819468   -0.075357    0.094449    11.00000   -1.20000
AFIX   0
N25   3    0.497638    0.874315    0.215115    11.00000    0.10075    0.07161 =
         0.06818   -0.00818    0.01991    0.00706
C26   1    0.550274    0.746282    0.205667    11.00000    0.10902    0.07060 =
         0.08959    0.01965    0.04626    0.01033
AFIX  43
H26   2    0.574605    0.685118    0.241575    11.00000   -1.20000
AFIX   0
C27   1    0.573062    0.693443    0.148833    11.00000    0.11632    0.05508 =
         0.10658    0.00852    0.07538    0.00284
C28   1    0.533233    0.781295    0.094975    11.00000    0.09428    0.07090 =
         0.07535   -0.01577    0.04018   -0.01359
AFIX  43
H28   2    0.545843    0.750164    0.054554    11.00000   -1.20000
AFIX   0
C29   1    0.474865    0.915021    0.102404    11.00000    0.08247    0.08173 =
         0.06508   -0.00355    0.00100    0.01540
AFIX  43
H29   2    0.446692    0.976927    0.067251    11.00000   -1.20000
AFIX   0
C30   1    0.459112    0.955115    0.163203    11.00000    0.09959    0.07598 =
         0.07486   -0.01566    0.00882    0.02190
AFIX  43
H30   2    0.418507    1.045397    0.168011    11.00000   -1.20000
HKLF 4
REM  160MMD10
REM R1 =  0.0710 for   2371 Fo > 4sig(Fo)  and  0.1121 for all   3821 data
REM    312 parameters refined using     48 restraints
END
WGHT      0.0806      0.8742
REM Highest difference peak  0.339,  deepest hole -0.245,  1-sigma level  0.052
Q1    1   0.8773  0.5356  0.2188  11.00000  0.05    0.34
Q2    1   0.5182  0.6869  0.1159  11.00000  0.05    0.23
Q3    1   0.8399  0.5992  0.0931  11.00000  0.05    0.21
Q4    1   0.5751  0.7442  0.2194  11.00000  0.05    0.17
Q5    1   0.1423  0.1231  0.0709  11.00000  0.05    0.16
;
data_global
_journal_date_recd_electronic     2013-02-10
_journal_date_accepted     2013-03-28
_journal_name_full     'Acta Crystallographica, Section E'
_journal_year     2013
_journal_volume     69
_journal_issue      5
_journal_page_first     o691
_journal_page_last     o692
_journal_paper_category     QO
_journal_paper_doi     10.1107/S1600536813008544
_journal_coeditor_code     ZL2533
_publ_contact_author_name     'Miguel Parra-Hake'
_publ_contact_author_address
;
Centro de Graduados e Investigaci\'on del Instituto Tecnol\'ogico de Tijuana,
Apdo. Postal 1166, 22500 Tijuana, BC, Mexico
;
_publ_contact_author_email     'miguelhake@yahoo.com'
_publ_contact_author_fax     ?
_publ_contact_author_phone     ?
_publ_section_title
;\
<i>N</i>-{1,2-Bis(pyridin-3-yl)-2-[(<i>E</i>)-(pyridin-3-yl)methylideneamino]\
ethyl}nicotinamide
;
loop_
    _publ_author_name
    _publ_author_footnote
    _publ_author_address
    'Quiroa-Montalv\'an, Claudia M.' .
;
Centro de Graduados e Investigaci\'on del Instituto Tecnol\'ogico de Tijuana,
Apdo. Postal 1166, 22500 Tijuana, BC, Mexico
;
    'Ch\'avez, Daniel' .
;
Centro de Graduados e Investigaci\'on del Instituto Tecnol\'ogico de Tijuana,
Apdo. Postal 1166, 22500 Tijuana, BC, Mexico
;
    'Reyes-Mart\'inez, Reyna' .
;
Instituto de Qu\'imica
Universidad Nacional Aut\'onoma de M\'exico
Circuito exterior, Ciudad Universitaria,
M\'exico, DF, 04510, Mexico
;
    'Morales-Morales, David' .
;
Instituto de Qu\'imica
Universidad Nacional Aut\'onoma de M\'exico
Circuito exterior, Ciudad Universitaria,
M\'exico, DF, 04510, Mexico
;
    'Parra-Hake*, Miguel' .
;
Centro de Graduados e Investigaci\'on del Instituto Tecnol\'ogico de Tijuana,
Apdo. Postal 1166, 22500 Tijuana, BC, Mexico
;
