# Supplementary material for: N-{1,2-Bis(pyridin-3-yl)-2-[(E)-(pyridin-3-yl)methyl­idene­amino]­eth­yl}nicotinamide
Source: Acta Crystallogr Sect E Struct Rep Online. 2013 Apr 10;69(Pt 5):o691–2. doi: 10.1107/S1600536813008544 (PMC3647883; doi:10.1107/S1600536813008544)
Supplement: Supplementary file 2 [file e-69-0o691-Isup2.hkl]

# 
# h,k,l, Fc-squared, Fo-squared, sigma(Fo-squared) and status flag 
# 
data_I
_shelx_title ' 160MMD10' 
_shelx_refln_list_code          4 
_shelx_F_calc_maximum      276.25 
_exptl_crystal_F_000       856.00 
_reflns_d_resolution_high  0.8290 
 
loop_ 
 _symmetry_equiv_pos_as_xyz 
 'x, y, z' 
 '-x, y+1/2, -z+1/2' 
 '-x, -y, -z' 
 'x, -y-1/2, z-1/2' 
 
_cell_length_a    11.4868 
_cell_length_b     8.7275 
_cell_length_c    21.1055 
_cell_angle_alpha  90.000 
_cell_angle_beta   99.857 
_cell_angle_gamma  90.000 
 
_shelx_F_squared_multiplier     1.000 
 
loop_ 
 _refln_index_h 
 _refln_index_k 
 _refln_index_l 
 _refln_F_squared_calc 
 _refln_F_squared_meas 
 _refln_F_squared_sigma 
 _refln_observed_status 
   1   0   0     3333.10     2968.55    153.78 o 
   2   0   0       88.34       50.54      2.83 o 
   3   0   0     6147.69     7213.73    216.78 o 
   4   0   0     4400.27     4961.05    149.79 o 
   5   0   0      209.12      277.63     10.14 o 
   6   0   0      174.30      145.26      6.58 o 
   7   0   0        1.16        0.87      2.13 o 
   8   0   0       57.81       81.15      5.39 o 
   9   0   0       21.14       32.44      4.39 o 
  10   0   0       12.81       13.37      5.70 o 
  11   0   0       78.41       96.05      7.56 o 
  12   0   0        0.46       10.91      4.33 o 
  13   0   0       46.26       33.21      7.24 o 
   1   1   0      347.38      321.34      8.91 o 
   2   1   0      158.30      153.05      4.77 o 
   3   1   0     6691.08     6874.85    146.05 o 
   4   1   0     2914.70     3196.06     68.66 o 
   5   1   0     1185.87     1160.55     25.89 o 
   6   1   0      173.72      144.02      4.61 o 
   7   1   0      184.44      172.72      5.97 o 
   8   1   0       31.70       28.92      3.12 o 
   9   1   0      203.91      202.32      6.77 o 
  10   1   0       20.18       20.39      2.93 o 
  11   1   0       24.24       29.71      4.08 o 
  12   1   0        1.73       -2.98      2.98 o 
  13   1   0        0.00       -1.94      3.48 o 
   0   2   0    16805.69    17183.13    514.56 o 
   1   2   0     4892.20     5139.03    109.04 o 
   2   2   0      639.17      668.54     17.30 o 
   3   2   0      353.38      390.28      9.19 o 
   4   2   0      353.50      276.68      7.08 o 
   5   2   0      661.27      664.72     15.46 o 
   6   2   0        3.18        7.61      1.60 o 
   7   2   0      391.82      371.12     12.00 o 
   8   2   0      451.33      449.03     11.89 o 
   9   2   0      314.92      319.85      9.34 o 
  10   2   0        1.86        4.44      2.78 o 
  11   2   0       44.06       49.40      5.25 o 
  12   2   0        0.03        8.81      3.74 o 
  13   2   0        0.04        1.16      3.87 o 
   1   3   0     1811.51     1735.32     37.62 o 
   2   3   0      395.35      351.19      8.46 o 
   3   3   0      140.21      141.96      7.07 o 
   4   3   0     1568.27     1496.60     32.96 o 
   5   3   0     1596.14     1608.49     35.61 o 
   6   3   0       11.63       10.27      2.07 o 
   7   3   0       10.46        8.79      1.99 o 
   8   3   0      100.89      100.83      4.34 o 
   9   3   0       51.86       74.28      5.80 o 
  10   3   0        3.56        1.28      3.03 o 
  11   3   0        0.00        6.28      4.69 o 
  12   3   0        9.15        8.61      3.84 o 
  13   3   0        0.37        9.65      4.19 o 
   0   4   0       40.83       39.65      2.46 o 
   1   4   0       12.56       12.42      1.53 o 
   2   4   0      210.72      205.35      9.57 o 
   3   4   0       75.22       97.92      3.44 o 
   4   4   0       41.52       55.77      2.59 o 
   5   4   0        2.61        2.03      1.38 o 
   6   4   0        0.54        3.22      1.77 o 
   7   4   0        0.06        3.28      2.51 o 
   8   4   0     1277.15     1288.39     42.83 o 
   9   4   0       10.16        5.80      3.03 o 
  10   4   0        0.07       -0.06      3.09 o 
  11   4   0       26.07       35.16      5.05 o 
  12   4   0        0.05        4.79      3.76 o 
   1   5   0      776.73      740.54     17.25 o 
   2   5   0        3.33        7.02      1.57 o 
   3   5   0        4.35        4.17      1.56 o 
   4   5   0       31.75       35.77      2.70 o 
   5   5   0        7.27        8.50      2.22 o 
   6   5   0       13.91       14.62      3.07 o 
   7   5   0        5.20        6.64      4.18 o 
   8   5   0      175.14      145.30      7.50 o 
   9   5   0        7.01        9.32      3.32 o 
  10   5   0        4.58        1.06      3.18 o 
  11   5   0       21.57       28.86      5.72 o 
  12   5   0        2.23        0.51      6.66 o 
   0   6   0      277.24      257.39     10.49 o 
   1   6   0      293.54      298.89      8.27 o 
   2   6   0        3.65        4.23      1.75 o 
   3   6   0      143.09      130.34      4.73 o 
   4   6   0       32.97       41.11      3.48 o 
   5   6   0       15.08       13.98      3.08 o 
   6   6   0       10.84       16.11      3.53 o 
   7   6   0       53.58       46.87      5.13 o 
   8   6   0       10.83       15.69      4.13 o 
   9   6   0        0.48        5.74      3.40 o 
  10   6   0        5.27        8.32      3.71 o 
  11   6   0        0.95       -0.66      5.08 o 
   1   7   0        0.36        1.83      1.98 o 
   2   7   0        7.01        9.22      2.41 o 
   3   7   0        1.74        2.92      2.30 o 
   4   7   0       71.58       86.64      6.19 o 
   5   7   0        0.20        1.32      2.85 o 
   6   7   0        4.81       10.33      3.44 o 
   7   7   0        0.11       -3.05      3.21 o 
   8   7   0       34.38       19.96      4.17 o 
   9   7   0        6.24        4.53      5.66 o 
  10   7   0        0.37        0.23      7.70 o 
   0   8   0        5.77        5.74      3.39 o 
   1   8   0        2.24        6.79      2.79 o 
   2   8   0       13.47       11.35      3.08 o 
   3   8   0       26.52       23.11      6.71 o 
   4   8   0        2.67        1.70      3.04 o 
   5   8   0        0.50        3.90      3.12 o 
   6   8   0        7.99        6.99      3.56 o 
   7   8   0        5.27        5.04      4.40 o 
   8   8   0        3.92        6.47      5.08 o 
   1   9   0        0.90       -1.01      3.57 o 
   2   9   0        3.63        7.14      3.65 o 
   3   9   0        6.48        6.58      3.94 o 
   4   9   0        1.50        4.31      3.88 o 
   5   9   0        2.62        0.12      3.60 o 
   6   9   0        0.08       -0.61      4.35 o 
   7   9   0        0.70        0.70      4.78 o 
   0  10   0        4.16       -3.63      8.91 o 
   1  10   0        2.65        6.20      5.23 o 
   2  10   0        1.79        2.17      4.98 o 
   3  10   0        3.14        2.90      4.88 o 
   4  10   0        1.59        7.75      5.05 o 
 -13   1   1        0.01       -0.28      3.86 o 
 -12   1   1        0.88        4.66      3.26 o 
 -11   1   1        6.40        6.36      2.86 o 
 -10   1   1       39.50       57.88      4.15 o 
  -9   1   1        6.53       18.51      4.04 o 
  -8   1   1       13.23       18.06      2.29 o 
  -7   1   1       62.87       54.31      3.15 o 
  -6   1   1       82.12       92.15      3.56 o 
  -5   1   1      552.11      620.75     14.44 o 
  -4   1   1     1486.85     1434.61     31.40 o 
  -3   1   1       57.83       85.45      4.30 o 
  -2   1   1     1924.71     1728.51     40.76 o 
   0   1   1     2181.47     2201.26     51.31 o 
   1   1   1      323.18      228.62      6.37 o 
   2   1   1      117.50      145.41      4.17 o 
   3   1   1    11391.39    12424.47    263.54 o 
   4   1   1     1308.64     1332.97     29.29 o 
   5   1   1       14.66       14.83      1.87 o 
   6   1   1       59.13       61.21      2.96 o 
   7   1   1      458.94      483.65     12.16 o 
   8   1   1       49.00       48.14      3.37 o 
   9   1   1       27.55       38.56      3.73 o 
  10   1   1       56.62       69.10      4.44 o 
  11   1   1       15.60       18.05      3.02 o 
  12   1   1        4.16        7.13      3.96 o 
  13   1   1        0.76        1.29      3.61 o 
 -13   2   1        1.72        1.58      3.91 o 
 -12   2   1       22.58       30.45      4.67 o 
 -11   2   1       15.50       13.94      3.66 o 
 -10   2   1        0.10        6.09      2.53 o 
  -9   2   1     1234.35     1153.10     26.97 o 
  -8   2   1        0.07       -0.23      2.03 o 
  -7   2   1       14.31       17.08      2.10 o 
  -6   2   1      270.87      249.09      6.91 o 
  -5   2   1     2472.91     2588.39     56.06 o 
  -4   2   1      894.95     1043.61     23.25 o 
  -3   2   1     1269.68     1064.40     25.89 o 
  -2   2   1     4319.79     4339.43     92.50 o 
  -1   2   1    32325.90    36805.58    727.88 o 
   0   2   1      460.48      448.00     10.11 o 
   3   2   1     2973.71     2948.87     63.24 o 
   4   2   1      367.75      406.36      9.79 o 
   5   2   1        3.89        4.07      1.37 o 
   6   2   1      440.04      385.15      9.84 o 
   7   2   1       30.62       31.59      2.70 o 
   8   2   1      311.77      274.65      9.91 o 
   9   2   1       81.31       83.80      4.67 o 
  10   2   1        2.59        4.37      2.72 o 
  11   2   1        3.11        5.53      3.38 o 
  12   2   1        8.57       13.63      4.15 o 
  13   2   1        3.40       -0.59      4.13 o 
 -13   3   1        1.07        0.12      3.76 o 
 -12   3   1        5.75        8.36      3.87 o 
 -11   3   1        9.05       11.18      3.86 o 
 -10   3   1       56.06       51.55      5.33 o 
  -9   3   1       14.36       21.97      3.80 o 
  -8   3   1       50.38       53.44      4.06 o 
  -7   3   1       14.27       16.43      2.12 o 
  -6   3   1      407.76      391.91     10.05 o 
  -5   3   1      375.77      296.98      8.71 o 
  -3   3   1       69.38       80.66      3.16 o 
  -2   3   1      203.31      215.20      5.61 o 
  -1   3   1      173.73      166.76      4.90 o 
   0   3   1     2356.74     2348.96     50.53 o 
   1   3   1       69.18       87.21      2.86 o 
   2   3   1     1988.57     1882.52     40.80 o 
   3   3   1      741.78      717.00     21.05 o 
   4   3   1       12.34       19.78      2.16 o 
   5   3   1      159.75      156.67      4.82 o 
   6   3   1       78.73       74.11      3.64 o 
   7   3   1       93.67       84.06      3.85 o 
   8   3   1       38.25       49.02      4.84 o 
   9   3   1       13.23       18.10      3.63 o 
  10   3   1       46.64       44.28      5.03 o 
  11   3   1        1.65        4.76      3.30 o 
  12   3   1        0.08       -1.53      3.28 o 
 -12   4   1        1.16        2.30      3.64 o 
 -11   4   1       27.69       19.27      4.39 o 
 -10   4   1       59.93       55.72      5.57 o 
  -9   4   1       21.86       27.03      4.08 o 
  -8   4   1      449.82      451.45     17.77 o 
  -7   4   1        6.54       12.65      2.82 o 
  -6   4   1       38.54       40.93      2.64 o 
  -5   4   1      204.40      187.17      7.19 o 
  -4   4   1      198.68      190.70      6.04 o 
  -3   4   1      114.51      126.10      4.05 o 
  -2   4   1     1131.90     1266.90     28.05 o 
  -1   4   1     1162.01     1320.03     27.27 o 
   0   4   1       40.54       39.80      2.03 o 
   1   4   1        0.35        4.03      1.26 o 
   2   4   1     3254.62     3347.91     72.12 o 
   3   4   1        7.33        7.38      1.35 o 
   4   4   1       14.59       11.86      3.26 o 
   5   4   1       10.69       15.67      3.07 o 
   6   4   1       16.15       11.14      2.22 o 
   7   4   1       12.75       15.75      2.52 o 
   8   4   1     1189.41     1121.06     37.91 o 
   9   4   1        3.08       10.19      3.21 o 
  10   4   1       26.17       20.38      4.11 o 
  11   4   1       17.39       10.79      3.99 o 
  12   4   1        9.11        7.39      3.91 o 
 -12   5   1        1.09        3.79      4.04 o 
 -11   5   1        2.65        4.73      3.58 o 
 -10   5   1        8.31        9.08      3.62 o 
  -9   5   1        0.07       -2.95      2.95 o 
  -8   5   1        3.14        2.33      2.93 o 
  -7   5   1        1.42        3.44      2.93 o 
  -6   5   1       55.20       62.88      6.01 o 
  -5   5   1       36.27       52.62      5.01 o 
  -4   5   1       45.40       67.07      3.08 o 
  -3   5   1       16.15       23.43      2.21 o 
  -2   5   1      108.92       94.70      3.64 o 
  -1   5   1        3.90       14.26      1.83 o 
   0   5   1      111.99       97.15      3.64 o 
   1   5   1       13.67       21.47      2.17 o 
   2   5   1       25.03       22.88      2.98 o 
   3   5   1      465.37      452.07     11.18 o 
   4   5   1        8.24        7.45      1.94 o 
   5   5   1       20.78       22.02      2.69 o 
   6   5   1        0.01        1.41      3.26 o 
   7   5   1      123.40      130.47      9.99 o 
   8   5   1       56.63       52.38      5.20 o 
   9   5   1        0.00        2.70      3.03 o 
  10   5   1        1.30        5.60      3.44 o 
  11   5   1        0.02       -2.08      3.92 o 
 -11   6   1        2.50        3.91      3.96 o 
 -10   6   1       15.07       16.22      4.28 o 
  -9   6   1        1.13        2.49      3.21 o 
  -8   6   1       18.09       17.29      3.96 o 
  -7   6   1       56.33       54.97      5.37 o 
  -6   6   1       84.87       88.42      6.09 o 
  -5   6   1        1.13        4.39      2.59 o 
  -4   6   1       19.43       17.34      2.74 o 
  -3   6   1       81.95       89.85      7.34 o 
  -2   6   1        0.78        1.85      1.67 o 
  -1   6   1      190.16      199.59      6.20 o 
   0   6   1      150.32      151.44      4.65 o 
   1   6   1        7.51        9.65      1.82 o 
   2   6   1        0.52        0.94      1.90 o 
   3   6   1        3.64        2.78      2.00 o 
   4   6   1       88.45       73.38      4.26 o 
   5   6   1        4.24        5.26      2.68 o 
   6   6   1        3.19       10.76      3.20 o 
   7   6   1      133.56      130.37      8.81 o 
   8   6   1        0.61        3.20      3.32 o 
   9   6   1        2.57        2.80      3.44 o 
  10   6   1        1.72        9.05      4.52 o 
  11   6   1        0.37        3.69      4.76 o 
 -10   7   1        2.62       10.83      5.11 o 
  -9   7   1       13.94        7.74      3.90 o 
  -8   7   1        0.05        3.50      3.60 o 
  -7   7   1        0.00       -0.20      2.96 o 
  -6   7   1       22.51       27.00      4.35 o 
  -5   7   1        3.81        7.39      3.17 o 
  -4   7   1        0.53        1.85      3.44 o 
  -3   7   1        1.38        2.69      2.55 o 
  -2   7   1        0.57        2.56      2.28 o 
  -1   7   1       86.02       84.52      4.12 o 
   0   7   1       13.62       19.91      2.58 o 
   1   7   1       31.00       37.18      3.54 o 
   2   7   1       77.18       67.20      5.10 o 
   3   7   1        5.61        8.63      2.75 o 
   4   7   1       58.99       47.48      6.61 o 
   5   7   1       17.76       24.90      4.29 o 
   6   7   1        1.04        6.07      3.67 o 
   7   7   1       16.60       18.68      4.16 o 
   8   7   1        4.49        2.47      4.16 o 
   9   7   1        0.65       -1.37      4.36 o 
  10   7   1        1.32        0.98      4.79 o 
  -8   8   1        0.04       -2.23      3.59 o 
  -7   8   1        0.14        0.64      3.52 o 
  -6   8   1       49.84       46.61      5.30 o 
  -5   8   1        1.41        0.13      3.20 o 
  -4   8   1        4.33        7.09      3.35 o 
  -3   8   1        8.57        8.06      3.67 o 
  -2   8   1       10.74        9.64      3.39 o 
  -1   8   1        0.07       -0.33      2.54 o 
   0   8   1        6.85        6.30      2.58 o 
   1   8   1       14.46       16.10      3.08 o 
   2   8   1       23.90       26.73      3.59 o 
   3   8   1        2.98       -1.25      2.91 o 
   4   8   1        6.19       12.51      4.50 o 
   5   8   1        0.10       -3.86      3.86 o 
   6   8   1        0.46       -0.79      3.81 o 
   7   8   1       10.67       10.92      4.79 o 
   8   8   1        0.40       -1.58      4.37 o 
  -7   9   1        0.88        1.76      5.15 o 
  -6   9   1        3.89        0.66      4.03 o 
  -5   9   1        0.70       -3.47      3.47 o 
  -4   9   1        9.00        5.92      4.42 o 
  -3   9   1        2.23        2.03      3.77 o 
  -2   9   1        0.28        2.34      3.54 o 
  -1   9   1        0.39        4.19      4.48 o 
   0   9   1       14.70        8.04      3.97 o 
   1   9   1        0.02       -0.54      2.88 o 
   2   9   1       13.36       15.45      4.24 o 
   3   9   1       11.72       13.54      4.30 o 
   4   9   1        5.43        6.39      3.97 o 
   5   9   1       10.35       15.30      5.05 o 
   6   9   1        0.10        3.59      4.44 o 
  -4  10   1        6.03       11.37      4.73 o 
  -3  10   1        0.01       -1.82      4.13 o 
  -2  10   1        0.07        1.91      5.02 o 
  -1  10   1        0.77        6.44      5.20 o 
   0  10   1        2.94        4.99      7.21 o 
   1  10   1        2.68        1.66      4.93 o 
   2  10   1        2.53       -2.52      4.86 o 
   3  10   1        0.82        5.69      4.98 o 
   4  10   1        0.00        0.57      4.72 o 
 -13   0   2        2.92        2.44      5.12 o 
 -12   0   2        6.28        4.38      4.29 o 
 -11   0   2       33.41       34.96      6.32 o 
 -10   0   2      391.45      468.69     35.67 o 
  -9   0   2        2.55        2.57      2.73 o 
  -8   0   2       20.22       20.12      4.88 o 
  -7   0   2      259.83      283.73     11.10 o 
  -6   0   2     1017.85     1079.40     34.55 o 
  -5   0   2      101.93      119.94      5.46 o 
  -4   0   2      782.53      644.29     20.76 o 
  -3   0   2    18561.69    20774.79    622.19 o 
  -2   0   2     4518.00     5002.01    150.40 o 
  -1   0   2      616.61      660.87     17.83 o 
   0   0   2      287.12      337.76     16.42 o 
   1   0   2      918.46      905.89     27.72 o 
   2   0   2    16377.76    18266.26    546.99 o 
   3   0   2      996.34     1058.14     32.84 o 
   5   0   2     1633.16     1595.71     49.64 o 
   6   0   2       66.10       63.07      4.17 o 
   7   0   2       11.48       10.82      2.87 o 
   8   0   2        5.04        6.86      2.76 o 
   9   0   2        1.58       -1.94      3.49 o 
  10   0   2     1731.96     1728.12     68.32 o 
  11   0   2       67.11       76.42      7.10 o 
  12   0   2        2.73        4.11      4.39 o 
  13   0   2        0.87        0.36      6.65 o 
 -13   1   2        0.08        3.12      3.68 o 
 -12   1   2        7.49        6.88      3.22 o 
 -11   1   2       20.72       25.84      3.75 o 
 -10   1   2      335.15      320.58     11.33 o 
  -9   1   2       14.15       22.92      2.63 o 
  -8   1   2        0.07        9.04      2.05 o 
  -7   1   2       62.14       60.93      3.17 o 
  -6   1   2     2613.88     2590.65     56.37 o 
  -5   1   2      815.80      845.61     19.19 o 
  -4   1   2        4.87        8.08      1.19 o 
  -3   1   2     3501.84     3823.35     81.38 o 
  -2   1   2    12406.39    14144.29    328.51 o 
  -1   1   2       83.20      102.98      2.55 o 
   0   1   2      193.62      158.24      4.49 o 
   1   1   2     1234.74     1132.57     38.16 o 
   2   1   2    15078.21    16898.53    357.75 o 
   3   1   2     3701.78     3918.31     83.73 o 
   4   1   2       18.16       21.34      2.05 o 
   5   1   2      701.78      700.75     16.21 o 
   6   1   2       26.26       23.92      2.12 o 
   7   1   2       30.20       42.67      2.99 o 
   8   1   2       57.90       58.43      3.63 o 
   9   1   2       78.41       74.85      4.29 o 
  10   1   2       61.86       55.88      4.22 o 
  11   1   2       26.74       37.48      3.84 o 
  12   1   2        1.08       -0.33      3.45 o 
  13   1   2        1.47        3.04      3.73 o 
 -13   2   2        0.41       -3.46      3.46 o 
 -12   2   2        5.81        6.70      3.46 o 
 -11   2   2       73.01       79.25      7.33 o 
 -10   2   2       49.10       55.80      4.56 o 
  -9   2   2       26.80       29.52      3.05 o 
  -8   2   2        2.49        2.15      1.80 o 
  -7   2   2      725.09      761.89     18.04 o 
  -6   2   2     2054.11     2032.01     44.60 o 
  -5   2   2      491.09      580.35     13.63 o 
  -4   2   2       25.25       38.76      2.31 o 
  -3   2   2      243.18      233.07      6.59 o 
  -2   2   2     6423.98     7078.74    152.02 o 
  -1   2   2     5482.82     6221.48    133.80 o 
   0   2   2       31.28       41.67      2.83 o 
   1   2   2     7498.19     7609.62    176.23 o 
   2   2   2    15075.33    15720.05    364.26 o 
   3   2   2      388.15      398.64     11.53 o 
   4   2   2       57.43       50.06      2.35 o 
   5   2   2       33.99       42.87      2.43 o 
   6   2   2     1121.04      997.23     22.78 o 
   7   2   2      193.56      197.21      6.09 o 
   8   2   2        0.08        0.51      1.88 o 
   9   2   2      158.55      190.15      6.92 o 
  10   2   2       26.91       36.53      4.01 o 
  11   2   2       84.25       70.87      6.21 o 
  12   2   2        7.32        8.12      3.77 o 
  13   2   2        2.15       -3.66      3.66 o 
 -13   3   2        2.68        3.95      3.78 o 
 -12   3   2        1.02       -0.04      3.32 o 
 -11   3   2        1.81       -3.98      3.98 o 
 -10   3   2        1.80       -0.67      2.75 o 
  -9   3   2        5.68        7.88      2.74 o 
  -8   3   2       41.15       38.61      3.51 o 
  -7   3   2        0.19        3.34      1.71 o 
  -6   3   2       87.56       95.49      3.57 o 
  -5   3   2      739.87      763.02     17.70 o 
  -4   3   2       54.58       68.79      2.89 o 
  -3   3   2     2112.74     2080.90     45.14 o 
  -2   3   2     1898.89     2067.09     41.78 o 
  -1   3   2       91.48      107.87      3.09 o 
   0   3   2       80.31       65.06      2.43 o 
   1   3   2     1178.61     1076.15     23.66 o 
   2   3   2       58.45       44.82      2.37 o 
   3   3   2       22.02       26.57      2.19 o 
   4   3   2        0.50        4.63      1.52 o 
   5   3   2      351.94      368.35      9.32 o 
   6   3   2       99.60       93.15      3.67 o 
   7   3   2        0.35        0.51      1.78 o 
   8   3   2       27.12       23.21      3.06 o 
   9   3   2       93.02      113.18      5.55 o 
  10   3   2        3.94       -2.79      2.79 o 
  11   3   2        1.56        3.28      3.18 o 
  12   3   2        3.48       10.18      3.93 o 
 -12   4   2        5.78        3.07      3.53 o 
 -11   4   2       67.89       41.65      5.13 o 
 -10   4   2        1.06        1.03      3.09 o 
  -9   4   2        0.42        3.70      2.97 o 
  -8   4   2      150.69      157.56      8.92 o 
  -7   4   2        3.54        0.52      2.01 o 
  -6   4   2      827.54      806.02     21.14 o 
  -5   4   2      332.46      332.72      8.63 o 
  -4   4   2      209.40      205.71      5.84 o 
  -3   4   2      395.99      419.06     10.29 o 
  -2   4   2     1696.73     1775.66     38.87 o 
  -1   4   2      331.10      352.08      8.13 o 
   0   4   2        8.52        7.61      2.92 o 
   1   4   2      131.34      151.03      5.12 o 
   2   4   2     2696.09     2487.99     53.97 o 
   3   4   2      530.22      467.92     12.60 o 
   4   4   2       21.03       23.39      2.39 o 
   5   4   2       91.94       91.91      4.15 o 
   6   4   2       38.95       45.36      4.01 o 
   7   4   2        6.71       16.34      3.12 o 
   8   4   2       61.79       68.11      5.69 o 
   9   4   2        1.79        3.29      2.94 o 
  10   4   2        1.72        3.11      3.99 o 
  11   4   2        3.66        5.49      3.60 o 
  12   4   2        3.49       -3.59      6.07 o 
 -12   5   2        0.09        0.39      3.62 o 
 -11   5   2        2.55        8.62      4.02 o 
 -10   5   2        8.26        4.68      3.58 o 
  -9   5   2        5.05        9.81      3.64 o 
  -8   5   2        2.36        2.58      3.41 o 
  -7   5   2        0.26       -0.97      2.43 o 
  -6   5   2        0.33        2.30      2.26 o 
  -5   5   2        4.70        9.44      2.12 o 
  -4   5   2       57.19       59.95      3.08 o 
  -3   5   2      468.91      463.59     11.48 o 
  -2   5   2      215.49      212.24      6.16 o 
  -1   5   2      398.20      385.62      9.07 o 
   0   5   2       59.62       57.64      2.60 o 
   1   5   2      275.95      248.96      6.87 o 
   2   5   2      217.73      204.55      5.92 o 
   3   5   2      112.16      100.65      3.70 o 
   4   5   2        2.07        5.84      1.91 o 
   5   5   2       23.59       22.65      2.85 o 
   6   5   2       41.10       38.45      3.45 o 
   7   5   2        2.89       -0.91      2.50 o 
   8   5   2       26.35       29.97      4.11 o 
   9   5   2        5.86        7.17      3.49 o 
  10   5   2       26.74       20.05      4.82 o 
  11   5   2       27.39       33.80      7.69 o 
 -11   6   2        1.34       -3.00      3.89 o 
 -10   6   2        3.48        8.19      3.57 o 
  -9   6   2        0.74       -2.82      2.95 o 
  -8   6   2        0.02       -0.07      2.96 o 
  -7   6   2      240.31      227.56      9.76 o 
  -6   6   2       64.19       80.83      6.82 o 
  -5   6   2       16.95       20.78      3.33 o 
  -4   6   2        1.65        5.26      2.09 o 
  -3   6   2       96.40      104.70      4.49 o 
  -2   6   2       21.56       27.00      2.55 o 
  -1   6   2      153.42      149.87      5.57 o 
   0   6   2        1.45        5.66      1.68 o 
   1   6   2      107.86      120.11      4.51 o 
   2   6   2      117.98      122.47      5.00 o 
   3   6   2       43.51       44.65      3.61 o 
   4   6   2       13.44       19.18      2.79 o 
   5   6   2       82.06       96.75      5.01 o 
   6   6   2        8.91       13.72      3.76 o 
   7   6   2      113.57      121.97      7.36 o 
   8   6   2        1.78        2.09      3.11 o 
   9   6   2       11.93        9.39      4.59 o 
  10   6   2        5.03       10.57      4.33 o 
 -10   7   2        0.92        3.14      3.84 o 
  -9   7   2        3.80        5.65      4.70 o 
  -8   7   2        0.36        6.57      3.60 o 
  -7   7   2       15.68       14.99      3.69 o 
  -6   7   2       18.63       11.83      3.61 o 
  -5   7   2       56.10       57.88      5.27 o 
  -4   7   2        1.42       -1.03      2.65 o 
  -3   7   2        2.49        4.79      2.67 o 
  -2   7   2       83.05       93.31      4.26 o 
  -1   7   2        4.56        6.93      2.10 o 
   0   7   2        0.40       -0.72      1.93 o 
   1   7   2      155.63      153.97      5.55 o 
   2   7   2      143.68      159.22      6.46 o 
   3   7   2       54.61       51.86      4.16 o 
   4   7   2        0.62        1.40      2.79 o 
   5   7   2        6.64       15.64      3.54 o 
   6   7   2       66.69       69.66      6.00 o 
   7   7   2        2.78        6.76      4.58 o 
   8   7   2        0.12       -0.68      3.80 o 
   9   7   2        1.18        5.70      4.27 o 
  -8   8   2        0.16        0.86      3.63 o 
  -7   8   2        1.28        1.94      3.61 o 
  -6   8   2       21.85       29.54      4.82 o 
  -5   8   2        1.98        2.96      3.31 o 
  -4   8   2        0.09        8.77      3.46 o 
  -3   8   2       36.82       42.02      4.83 o 
  -2   8   2      111.98       90.92      6.25 o 
  -1   8   2       16.59       21.56      3.19 o 
   0   8   2        0.99        4.65      2.51 o 
   1   8   2        1.52        1.31      2.71 o 
   2   8   2        3.90        7.54      2.93 o 
   3   8   2       11.96        9.85      3.51 o 
   4   8   2        0.37       -0.45      6.29 o 
   5   8   2       13.27       11.59      4.13 o 
   6   8   2       47.66       39.76      6.25 o 
   7   8   2        4.69        8.46      6.22 o 
   8   8   2        0.35        5.77      6.18 o 
  -7   9   2        4.16        3.38      4.30 o 
  -6   9   2        4.92        1.72      4.05 o 
  -5   9   2       12.68       12.29      4.20 o 
  -4   9   2        2.03        4.36      3.71 o 
  -3   9   2       17.28       18.25      4.50 o 
  -2   9   2        3.08        3.90      3.71 o 
  -1   9   2        6.14        8.50      4.66 o 
   0   9   2        1.25        5.87      3.82 o 
   1   9   2        0.26        0.45      2.96 o 
   2   9   2        4.23        6.55      3.76 o 
   3   9   2        0.03       10.85      3.99 o 
   4   9   2        3.81        8.05      4.54 o 
   5   9   2        4.82        4.54      4.53 o 
   6   9   2        0.01        2.34      4.59 o 
  -4  10   2        5.71        7.15      4.46 o 
  -3  10   2        1.94        2.05      5.49 o 
  -2  10   2        0.82        1.84      5.26 o 
  -1  10   2        4.44       13.21      5.44 o 
   0  10   2        2.43        9.26      5.57 o 
   1  10   2        0.01       -0.64      5.34 o 
   2  10   2        0.22        6.18      4.72 o 
   3  10   2        0.11       -0.22      4.48 o 
 -13   1   3        0.11        2.94      7.88 o 
 -12   1   3        5.17        8.12      3.62 o 
 -11   1   3       73.08       83.83      5.45 o 
 -10   1   3        5.24        5.25      2.17 o 
  -9   1   3        6.59       13.82      2.66 o 
  -8   1   3       34.97       35.34      2.80 o 
  -7   1   3      322.41      344.32     11.48 o 
  -6   1   3        5.57       10.71      1.70 o 
  -5   1   3        5.35       11.46      1.54 o 
  -4   1   3        6.85        9.50      1.20 o 
  -3   1   3     1549.07     1593.25     34.59 o 
  -2   1   3      486.21      475.45     10.93 o 
  -1   1   3       22.42       26.46      1.18 o 
   0   1   3     2096.84     2107.81     49.53 o 
   1   1   3      958.13      795.27     22.91 o 
   2   1   3     1371.51     1354.77     29.36 o 
   3   1   3      109.61       84.98      2.78 o 
   4   1   3        3.88        2.92      1.10 o 
   5   1   3      105.03       95.12      3.46 o 
   6   1   3       61.14       49.64      2.84 o 
   7   1   3        4.91       10.10      1.91 o 
   8   1   3       14.32       13.69      2.30 o 
   9   1   3       13.99        6.09      2.41 o 
  10   1   3      140.56      129.15      7.46 o 
  11   1   3       23.18       28.24      3.93 o 
  12   1   3        0.19       -2.41      3.20 o 
  13   1   3        3.08       -0.38      3.69 o 
 -13   2   3        0.02       -3.37      3.37 o 
 -12   2   3       47.65       45.56      5.79 o 
 -11   2   3        0.21        0.68      2.47 o 
 -10   2   3       55.84       64.03      5.32 o 
  -9   2   3       56.99       54.82      4.27 o 
  -8   2   3        4.94       10.31      2.00 o 
  -7   2   3      235.06      217.81      7.02 o 
  -6   2   3      339.64      382.69      9.70 o 
  -5   2   3      365.72      355.55      9.80 o 
  -4   2   3     2671.85     2823.02     66.94 o 
  -3   2   3        8.97       11.12      1.58 o 
  -2   2   3     2447.78     2333.04     50.81 o 
  -1   2   3       68.89       82.25      2.64 o 
   0   2   3      394.25      438.13     10.00 o 
   1   2   3    26927.31    29832.11    688.84 o 
   2   2   3     1028.34      937.98     25.46 o 
   3   2   3      129.85      131.28      4.36 o 
   4   2   3       59.41       50.44      3.79 o 
   5   2   3      217.42      290.61      7.63 o 
   6   2   3      432.67      387.10      9.95 o 
   7   2   3        2.15        0.44      1.62 o 
   8   2   3        0.06        1.11      1.86 o 
   9   2   3      975.68      928.54     24.58 o 
  10   2   3       21.41       30.39      3.77 o 
  11   2   3        5.10        5.37      3.52 o 
  12   2   3        2.22        4.90      3.68 o 
  13   2   3        3.20        9.50      6.41 o 
 -13   3   3        0.00        0.11      3.88 o 
 -12   3   3        0.04       -3.32      3.32 o 
 -11   3   3       22.14       17.70      3.97 o 
 -10   3   3        4.55        2.46      2.76 o 
  -9   3   3       22.79       22.80      3.28 o 
  -8   3   3        0.66        1.18      2.09 o 
  -7   3   3      130.98      101.96      4.61 o 
  -6   3   3        7.48        8.86      1.95 o 
  -5   3   3       27.73       30.82      2.65 o 
  -4   3   3      757.59      835.15     21.03 o 
  -3   3   3      627.78      601.98     15.47 o 
  -2   3   3     1187.52     1357.15     27.82 o 
  -1   3   3      135.05      131.67      4.35 o 
   0   3   3     1133.38     1085.17     23.98 o 
   1   3   3       76.43       56.63      2.72 o 
   2   3   3     1649.08     1652.55     39.59 o 
   3   3   3       18.13       29.60      2.24 o 
   4   3   3      141.05      164.22      6.25 o 
   5   3   3      192.61      190.99      6.37 o 
   6   3   3      169.87      140.10      4.68 o 
   7   3   3       51.58       57.74      3.94 o 
   8   3   3       74.02       91.48      5.10 o 
   9   3   3        5.98        1.97      2.42 o 
  10   3   3      171.77      157.55      7.94 o 
  11   3   3       14.06       14.56      3.79 o 
  12   3   3       12.43        4.00      4.46 o 
 -12   4   3        9.98       12.09      3.89 o 
 -11   4   3        0.73        1.97      3.46 o 
 -10   4   3       37.70       35.56      4.76 o 
  -9   4   3        3.02        4.28      5.39 o 
  -8   4   3      617.57      502.06     16.66 o 
  -7   4   3        0.05       -1.73      1.73 o 
  -6   4   3       44.19       50.50      4.31 o 
  -5   4   3       19.66       21.64      2.43 o 
  -4   4   3      367.98      393.88     11.10 o 
  -3   4   3      222.18      226.22      6.20 o 
  -2   4   3      885.82     1072.81     22.46 o 
  -1   4   3       53.59       64.53      2.54 o 
   0   4   3       35.37       38.71      2.22 o 
   1   4   3      271.90      275.92      7.51 o 
   2   4   3     1589.16     1607.39     35.37 o 
   3   4   3        5.02        5.66      1.66 o 
   4   4   3        1.76        7.76      2.28 o 
   5   4   3       39.25       39.95      3.18 o 
   6   4   3        0.00       -0.03      1.86 o 
   7   4   3       29.06       34.71      4.40 o 
   8   4   3      350.74      355.95     13.05 o 
   9   4   3        0.01        0.90      2.71 o 
  10   4   3        4.88       11.61      3.57 o 
  11   4   3        1.50        0.09      3.97 o 
  12   4   3       10.55        6.33      4.82 o 
 -12   5   3        0.22        3.91      3.86 o 
 -11   5   3        0.04        0.59      3.82 o 
 -10   5   3        9.11        5.19      3.52 o 
  -9   5   3        0.02        2.90      2.97 o 
  -8   5   3       80.85       94.18      6.59 o 
  -7   5   3        5.67        7.16      2.82 o 
  -6   5   3       21.63       21.75      3.33 o 
  -5   5   3       12.96       15.37      2.89 o 
  -4   5   3       19.90       18.32      2.00 o 
  -3   5   3      285.63      265.29      7.29 o 
  -2   5   3      218.86      228.22      6.04 o 
  -1   5   3       20.00       27.90      2.17 o 
   0   5   3      230.26      195.92      8.51 o 
   1   5   3      156.81      154.78      4.90 o 
   2   5   3      222.04      231.29      6.51 o 
   3   5   3       96.26       91.90      5.70 o 
   4   5   3       40.40       38.20      3.37 o 
   5   5   3       96.23       74.24      4.10 o 
   6   5   3        1.62        5.54      2.29 o 
   7   5   3        0.15        5.18      2.90 o 
   8   5   3       46.82       35.85      4.42 o 
   9   5   3        4.16        3.42      3.69 o 
  10   5   3        1.75        3.69      6.17 o 
  11   5   3        4.00        2.61      4.16 o 
 -11   6   3        2.42       -2.01      3.97 o 
 -10   6   3        6.61        7.74      3.67 o 
  -9   6   3        0.73        8.32      3.45 o 
  -8   6   3       11.41        5.93      3.31 o 
  -7   6   3       35.18       55.84      5.34 o 
  -6   6   3       51.25       45.02      4.75 o 
  -5   6   3        7.50        4.44      2.55 o 
  -4   6   3       10.71        6.31      2.37 o 
  -3   6   3        0.07        1.97      1.93 o 
  -2   6   3        0.51        3.11      1.77 o 
  -1   6   3        4.08        3.66      1.66 o 
   0   6   3       31.85       44.90      3.03 o 
   1   6   3      194.50      178.46      5.72 o 
   2   6   3      106.09      116.84      6.99 o 
   3   6   3       11.58        5.97      2.28 o 
   4   6   3      230.24      200.50      7.80 o 
   5   6   3      176.53      195.88      9.11 o 
   6   6   3       13.70       14.74      3.49 o 
   7   6   3       14.50       17.35      4.37 o 
   8   6   3       10.36        5.93      3.89 o 
   9   6   3        0.44       -3.08      3.69 o 
  10   6   3        1.18        8.60      4.31 o 
 -10   7   3        8.18        6.85      4.03 o 
  -9   7   3        3.93        7.34      4.73 o 
  -8   7   3        8.34        7.14      3.67 o 
  -7   7   3       34.60       41.59      4.97 o 
  -6   7   3       54.26       37.85      4.75 o 
  -5   7   3       17.32       16.30      3.59 o 
  -4   7   3       18.68       20.46      3.52 o 
  -3   7   3        0.11        3.78      2.35 o 
  -2   7   3        5.41        1.89      2.14 o 
  -1   7   3        0.94        1.73      1.96 o 
   0   7   3       10.50        4.17      2.22 o 
   1   7   3      232.69      233.34     10.48 o 
   2   7   3       21.92       22.00      3.97 o 
   3   7   3       19.89       23.30      3.37 o 
   4   7   3        1.57        3.18      2.52 o 
   5   7   3        0.72        2.78      4.77 o 
   6   7   3       13.54       13.17      4.19 o 
   7   7   3        1.02       15.13      8.00 o 
   8   7   3        0.39        2.20      4.06 o 
   9   7   3        8.64       10.13      4.73 o 
  -8   8   3        0.41       -0.75      5.02 o 
  -7   8   3        1.13        0.04      3.46 o 
  -6   8   3       10.45       10.50      3.84 o 
  -5   8   3        8.10        5.80      3.50 o 
  -4   8   3        2.09        0.79      3.08 o 
  -3   8   3        2.91        5.96      3.25 o 
  -2   8   3       81.12       95.45      8.20 o 
  -1   8   3       38.54       40.19      3.67 o 
   0   8   3       41.09       51.37      4.42 o 
   1   8   3        1.07       -0.04      2.63 o 
   2   8   3       34.47       33.85      4.01 o 
   3   8   3       11.35        8.42      3.41 o 
   4   8   3       19.10       19.71      4.63 o 
   5   8   3        0.19        5.12      4.01 o 
   6   8   3       32.05       20.14      5.12 o 
   7   8   3        0.10        1.56      4.58 o 
   8   8   3        0.14       -4.29      4.29 o 
  -7   9   3        0.28       -2.21      5.15 o 
  -6   9   3        4.67        2.63      6.22 o 
  -5   9   3       10.64       11.54      4.08 o 
  -4   9   3        8.50        3.97      3.56 o 
  -3   9   3       15.69       26.86      8.80 o 
  -2   9   3        3.55        1.86      3.70 o 
  -1   9   3        3.60        4.92      4.59 o 
   0   9   3        6.99        8.25      3.50 o 
   1   9   3        0.00        1.52      3.54 o 
   2   9   3        4.07        6.97      4.35 o 
   3   9   3        2.93        0.01      4.49 o 
   4   9   3        0.05       -1.09      4.39 o 
   5   9   3        0.90        3.50      5.34 o 
   6   9   3        1.16        6.05      4.85 o 
  -4  10   3       17.76       22.94      5.20 o 
  -3  10   3        7.30        7.32      6.01 o 
  -2  10   3        5.18        6.43      4.99 o 
  -1  10   3        2.58        2.63      5.10 o 
   0  10   3        4.90        0.16      5.39 o 
   1  10   3        7.21       11.89      9.19 o 
   2  10   3        0.03        3.39      4.85 o 
   3  10   3        0.12        5.53      4.98 o 
 -13   0   4       14.25       14.61      6.18 o 
 -12   0   4       25.62       22.33      6.39 o 
 -11   0   4       96.81       82.54      6.91 o 
 -10   0   4        1.55        3.79      3.20 o 
  -9   0   4      331.36      300.89     12.45 o 
  -8   0   4        0.70       -0.72      2.52 o 
  -7   0   4      179.91      204.48     16.83 o 
  -6   0   4      220.71      219.20      8.78 o 
  -5   0   4      395.31      375.91     13.15 o 
  -4   0   4     2479.17     2512.78     95.60 o 
  -3   0   4     3537.27     3691.21    135.82 o 
  -2   0   4      408.41      405.85     11.60 o 
  -1   0   4      605.85      544.31     17.14 o 
   0   0   4    76311.32    62410.28   1871.29 o 
   2   0   4     1941.91     1929.98     58.91 o 
   3   0   4       31.07       28.29      2.47 o 
   4   0   4     1031.78     1164.55     36.56 o 
   5   0   4      260.21      245.19      9.41 o 
   6   0   4       95.63       98.06      5.41 o 
   7   0   4      242.18      267.19     10.87 o 
   8   0   4       25.07       27.77      4.12 o 
   9   0   4       43.06       42.88      5.10 o 
  10   0   4       23.25       18.87      4.57 o 
  11   0   4        5.05        8.42      3.86 o 
  12   0   4       15.12       19.36      5.91 o 
  13   0   4        6.74        8.82     10.16 o 
 -13   1   4        9.79        7.23      4.23 o 
 -12   1   4        4.52        4.25      2.99 o 
 -11   1   4        0.26       -0.97      2.45 o 
 -10   1   4        8.67        9.17      2.46 o 
  -9   1   4       17.66       21.77      2.67 o 
  -8   1   4      195.82      224.32      6.84 o 
  -7   1   4       46.38       51.72      3.04 o 
  -6   1   4        7.75       18.08      1.90 o 
  -5   1   4     4629.49     4930.28    105.62 o 
  -4   1   4       14.40       22.41      1.63 o 
  -3   1   4      336.25      325.47      7.32 o 
  -2   1   4      242.41      208.82      4.58 o 
  -1   1   4      483.78      413.23      9.43 o 
   0   1   4     4918.35     5077.48    118.48 o 
   1   1   4     2840.62     2684.26     63.04 o 
   2   1   4      666.13      552.74     12.54 o 
   3   1   4       92.70      111.71      3.38 o 
   4   1   4     1221.15     1118.73     24.91 o 
   5   1   4      396.98      443.20     10.86 o 
   6   1   4       24.98       37.40      2.61 o 
   7   1   4       18.18       27.10      2.60 o 
   8   1   4        2.06        6.24      2.05 o 
   9   1   4      136.06      129.53      5.42 o 
  10   1   4       12.22       18.11      3.09 o 
  11   1   4       12.45       27.16      5.86 o 
  12   1   4       15.12        6.15      3.60 o 
  13   1   4        4.41        0.03      3.86 o 
 -13   2   4        4.32       47.63     27.17 o 
 -12   2   4       20.45       31.50      4.73 o 
 -11   2   4        9.82       11.00      2.95 o 
 -10   2   4        3.62        2.89      2.51 o 
  -9   2   4       15.45       14.67      2.85 o 
  -8   2   4       33.90       36.97      2.87 o 
  -7   2   4      465.28      473.91     11.92 o 
  -6   2   4       52.56       54.77      3.51 o 
  -5   2   4     1486.43     1685.74     37.06 o 
  -4   2   4      289.39      279.05     10.04 o 
  -3   2   4      302.29      269.23      6.96 o 
  -2   2   4      117.54      122.86      3.29 o 
  -1   2   4     1548.91     1734.02     35.01 o 
   0   2   4      107.06      121.81      3.40 o 
   1   2   4     2284.83     2355.30     50.65 o 
   2   2   4      128.35      144.45      5.50 o 
   3   2   4      456.73      420.94      9.99 o 
   4   2   4     1518.75     1466.04     38.17 o 
   5   2   4       22.72       24.95      2.59 o 
   6   2   4       33.52       33.30      2.51 o 
   7   2   4        0.32        3.51      1.71 o 
   8   2   4       61.22       41.72      3.20 o 
   9   2   4      281.43      284.93      9.68 o 
  10   2   4        5.81        4.54      2.92 o 
  11   2   4       64.32       85.45      8.07 o 
  12   2   4       28.69       33.31      5.11 o 
 -13   3   4        2.95        6.37      4.35 o 
 -12   3   4        1.11        4.58      3.48 o 
 -11   3   4        0.88        0.63      2.96 o 
 -10   3   4        5.53        3.92      2.49 o 
  -9   3   4       26.22       31.95      4.40 o 
  -8   3   4       85.45       84.97      8.60 o 
  -7   3   4        3.28        2.87      1.83 o 
  -6   3   4       20.65       25.68      3.06 o 
  -5   3   4      305.66      333.89      9.88 o 
  -4   3   4      498.13      512.00     13.68 o 
  -3   3   4      804.76      799.56     18.52 o 
  -2   3   4      241.87      234.21      5.69 o 
  -1   3   4      162.77      146.24      4.21 o 
   0   3   4       13.53       18.99      1.51 o 
   1   3   4      924.34      988.10     21.95 o 
   2   3   4        5.81       12.60      1.60 o 
   3   3   4      425.26      450.84     12.05 o 
   4   3   4      207.26      174.33      8.56 o 
   5   3   4       20.25       24.85      2.48 o 
   6   3   4        1.21        4.37      1.71 o 
   7   3   4       12.67       18.48      2.72 o 
   8   3   4       97.53       94.14      5.15 o 
   9   3   4       69.37       68.42      5.88 o 
  10   3   4       24.89       23.69      4.12 o 
  11   3   4        3.53       11.50      4.61 o 
  12   3   4        0.36        2.95      5.06 o 
 -12   4   4        0.15        2.73      5.21 o 
 -11   4   4       20.88       18.08      4.38 o 
 -10   4   4        8.19       10.04      3.65 o 
  -9   4   4        6.03        1.65      2.87 o 
  -8   4   4       46.69       55.88      4.28 o 
  -7   4   4        9.02        8.29      2.27 o 
  -6   4   4        7.45       11.70      2.36 o 
  -5   4   4       81.82       82.87      4.00 o 
  -4   4   4       36.99       50.57      3.24 o 
  -3   4   4      267.06      253.48      6.37 o 
  -2   4   4      296.49      305.97      7.34 o 
  -1   4   4       31.78       46.01      3.05 o 
   0   4   4       76.64       60.35      2.79 o 
   1   4   4       10.40       16.53      1.73 o 
   2   4   4       13.70        9.06      1.84 o 
   3   4   4      533.70      479.77     12.92 o 
   4   4   4      141.30      141.54      6.05 o 
   5   4   4       35.08       35.67      3.03 o 
   6   4   4        4.07        3.31      2.10 o 
   7   4   4       37.84       42.71      3.78 o 
   8   4   4      177.87      160.01      7.86 o 
   9   4   4        0.60        0.90      2.82 o 
  10   4   4       17.01       10.79      4.09 o 
  11   4   4        1.67        0.11      5.90 o 
  12   4   4        9.03        5.68      8.17 o 
 -12   5   4        1.11        5.02      4.08 o 
 -11   5   4        0.40       -0.13      3.45 o 
 -10   5   4        9.70       12.42      4.08 o 
  -9   5   4        2.28       11.53      3.43 o 
  -8   5   4      149.02      111.39      6.50 o 
  -7   5   4       17.29       12.98      3.12 o 
  -6   5   4       21.05       21.07      2.74 o 
  -5   5   4       19.22       24.75      2.83 o 
  -4   5   4       34.02       49.49      3.52 o 
  -3   5   4       24.80       27.55      2.29 o 
  -2   5   4        6.48       11.18      1.72 o 
  -1   5   4      110.45      119.16      3.89 o 
   0   5   4       81.03       67.03      3.13 o 
   1   5   4      417.99      425.53     10.65 o 
   2   5   4       25.26       34.10      2.83 o 
   3   5   4       35.96       31.62      2.97 o 
   4   5   4        0.87        5.68      2.11 o 
   5   5   4       35.17       33.17      3.66 o 
   6   5   4       14.33       11.93      2.70 o 
   7   5   4       18.82       22.35      3.37 o 
   8   5   4        0.64        7.08      4.24 o 
   9   5   4       18.72       28.14      5.26 o 
  10   5   4        0.52        3.23      4.07 o 
  11   5   4       16.58       12.29      4.92 o 
 -11   6   4        1.88       10.21      4.30 o 
 -10   6   4        9.40        9.51      3.90 o 
  -9   6   4       16.62       13.52      3.92 o 
  -8   6   4       29.42       23.32      4.09 o 
  -7   6   4      104.50       80.70      6.29 o 
  -6   6   4       11.05       10.32      3.69 o 
  -5   6   4       34.34       38.92      4.24 o 
  -4   6   4      110.61      118.86      5.28 o 
  -3   6   4      142.54      139.54      6.34 o 
  -2   6   4       11.30       14.90      2.08 o 
  -1   6   4       19.34       22.70      2.24 o 
   0   6   4       10.29       12.92      1.91 o 
   1   6   4      193.88      163.50      5.39 o 
   2   6   4       82.26       74.34      4.20 o 
   3   6   4       81.80       77.02      4.39 o 
   4   6   4      115.28       92.60      4.90 o 
   5   6   4       57.62       60.78      4.48 o 
   6   6   4       21.03       20.42      4.36 o 
   7   6   4       15.99       14.35      4.65 o 
   8   6   4       12.24       13.92      4.58 o 
   9   6   4       13.89        8.03      4.41 o 
  10   6   4        4.55        0.59      6.20 o 
 -10   7   4        0.00       -3.58      3.58 o 
  -9   7   4        0.05        0.39      3.62 o 
  -8   7   4        6.25        2.45      3.24 o 
  -7   7   4        1.57        0.24      3.17 o 
  -6   7   4        0.35        3.85      3.05 o 
  -5   7   4       14.99       19.98      3.87 o 
  -4   7   4        0.03        6.88      4.08 o 
  -3   7   4       28.03       30.07      3.42 o 
  -2   7   4        7.77       10.97      2.45 o 
  -1   7   4        9.31       10.06      2.52 o 
   0   7   4       61.21       58.59      5.20 o 
   1   7   4        2.62        1.94      2.87 o 
   2   7   4       77.54       64.35      4.59 o 
   3   7   4       27.68       39.31      3.85 o 
   4   7   4       14.51       11.38      2.88 o 
   5   7   4        6.41        5.98      4.44 o 
   6   7   4        0.08       -1.50      3.41 o 
   7   7   4        9.64        9.22      4.74 o 
   8   7   4       16.56       24.98      8.20 o 
   9   7   4       10.38        8.03      7.67 o 
  -8   8   4        0.24        0.59      3.63 o 
  -7   8   4        9.24        9.57      4.10 o 
  -6   8   4        6.74        4.66      3.51 o 
  -5   8   4       52.88       60.16      5.85 o 
  -4   8   4        5.12        5.33      3.56 o 
  -3   8   4       63.83       76.25      6.08 o 
  -2   8   4        0.25        2.73      2.58 o 
  -1   8   4      196.56      207.28      7.17 o 
   0   8   4      117.49      111.10      7.44 o 
   1   8   4        2.02       -0.57      2.61 o 
   2   8   4        0.16        0.10      3.67 o 
   3   8   4       41.64       37.43      4.92 o 
   4   8   4       68.12       66.47      7.24 o 
   5   8   4        7.78       13.01      4.70 o 
   6   8   4        0.05       -2.52      3.96 o 
   7   8   4        0.09        6.22      5.19 o 
   8   8   4        0.99       10.19      5.39 o 
  -7   9   4        3.23       -0.12      5.69 o 
  -6   9   4        8.37        5.98      4.11 o 
  -5   9   4       32.61       24.60      4.88 o 
  -4   9   4       22.67       19.08      4.39 o 
  -3   9   4        0.60        6.05      3.57 o 
  -2   9   4        0.03        0.33      4.21 o 
  -1   9   4       29.57       37.71      6.74 o 
   0   9   4       13.04       22.65      4.49 o 
   1   9   4        2.86       -0.44      3.65 o 
   2   9   4        3.87        7.43      4.16 o 
   3   9   4       15.98       16.03      4.82 o 
   4   9   4        0.01        6.52      4.65 o 
   5   9   4        0.02        1.42      4.65 o 
   6   9   4        0.38       -4.07      4.33 o 
  -4  10   4        0.38        7.80      9.59 o 
  -3  10   4        8.83       11.45      5.52 o 
  -2  10   4        0.52       -2.50      4.99 o 
  -1  10   4        8.34        1.93      7.90 o 
   0  10   4        7.10        9.69      6.03 o 
   1  10   4        8.56       -3.08      9.92 o 
   2  10   4        1.23       -5.62      5.62 o 
   3  10   4        0.43        2.44      4.89 o 
 -13   1   5        0.15        2.16      3.66 o 
 -12   1   5        2.54        1.67      2.91 o 
 -11   1   5        5.98        5.05      2.78 o 
 -10   1   5        1.16        0.99      2.36 o 
  -9   1   5       13.05        9.85      2.27 o 
  -8   1   5        3.09        2.15      1.98 o 
  -7   1   5       17.57       17.54      2.31 o 
  -6   1   5      106.55      110.31      3.87 o 
  -5   1   5      395.94      420.43     10.32 o 
  -4   1   5      589.14      594.98     13.78 o 
  -3   1   5       86.86       66.23      2.11 o 
  -2   1   5     2552.55     2478.45     50.02 o 
  -1   1   5     5217.33     5044.83    106.91 o 
   0   1   5      145.51      178.06      5.74 o 
   1   1   5       35.59       36.83      2.09 o 
   2   1   5       20.51       38.87      1.74 o 
   3   1   5     1935.77     1947.37     42.29 o 
   4   1   5      344.37      390.44     10.84 o 
   5   1   5        3.52        2.52      1.37 o 
   6   1   5        5.49        1.07      1.53 o 
   7   1   5        2.01        3.91      1.76 o 
   8   1   5       24.05       21.40      3.40 o 
   9   1   5       12.69       11.35      2.64 o 
  10   1   5       37.39       41.72      4.22 o 
  11   1   5        1.23        3.59      3.05 o 
  12   1   5        0.41        1.61      3.33 o 
 -13   2   5        0.32        2.67      4.45 o 
 -12   2   5        0.89        0.09      2.99 o 
 -11   2   5        0.08        1.34      3.07 o 
 -10   2   5       22.24       22.97      4.47 o 
  -9   2   5        2.98        4.39      2.31 o 
  -8   2   5        6.35        8.22      3.36 o 
  -7   2   5       47.94       58.54      3.08 o 
  -6   2   5      149.47      174.57      5.44 o 
  -5   2   5     2026.71     2062.59     49.61 o 
  -4   2   5      479.36      412.08     11.21 o 
  -3   2   5       17.17       14.03      1.73 o 
  -2   2   5      254.57      212.44      4.81 o 
  -1   2   5     1713.96     1660.17     36.06 o 
   0   2   5       49.78       66.55      2.30 o 
   1   2   5      138.42      107.49      3.68 o 
   2   2   5      869.79      934.83     20.85 o 
   3   2   5      999.11      914.62     20.51 o 
   4   2   5      422.87      348.69      8.74 o 
   5   2   5        2.18        2.94      1.39 o 
   6   2   5      110.67      101.76      3.95 o 
   7   2   5       92.55      111.21      4.38 o 
   8   2   5        0.64        3.22      1.97 o 
   9   2   5       11.61        7.92      3.12 o 
  10   2   5       20.23       31.56      3.91 o 
  11   2   5       39.48       60.24      5.40 o 
  12   2   5       11.27        7.34      4.89 o 
 -13   3   5       10.56       15.69      4.49 o 
 -12   3   5        1.39        2.74      4.34 o 
 -11   3   5        6.36        0.35      3.06 o 
 -10   3   5        2.82        1.11      2.60 o 
  -9   3   5       30.16       23.04      5.15 o 
  -8   3   5       13.53       15.63      2.66 o 
  -7   3   5       19.26       25.35      3.15 o 
  -6   3   5        0.39        0.68      1.98 o 
  -5   3   5        4.37       19.13      2.24 o 
  -4   3   5     1084.22     1049.57     26.18 o 
  -3   3   5       20.98       17.50      1.83 o 
  -2   3   5      252.77      277.05      6.56 o 
  -1   3   5      201.91      200.21      4.96 o 
   0   3   5      172.32      216.70      5.68 o 
   1   3   5       18.47       19.04      1.52 o 
   2   3   5       27.82       22.97      2.29 o 
   3   3   5     2205.85     2371.56     56.47 o 
   4   3   5      347.07      347.43     12.59 o 
   5   3   5        9.28        9.55      1.98 o 
   6   3   5      200.25      177.24      6.39 o 
   7   3   5        7.25       12.94      2.52 o 
   8   3   5       76.58       75.00      4.82 o 
   9   3   5       31.23       27.18      3.59 o 
  10   3   5       25.28       27.69      5.16 o 
  11   3   5        1.34       15.74      4.90 o 
  12   3   5        2.30       13.21      5.32 o 
 -12   4   5        1.98        3.27      3.78 o 
 -11   4   5        0.30       -2.50      3.27 o 
 -10   4   5        7.22        8.52      3.38 o 
  -9   4   5       50.11       51.51      5.08 o 
  -8   4   5       95.00       81.21      4.92 o 
  -7   4   5        2.85        9.46      2.79 o 
  -6   4   5        5.76       11.44      2.23 o 
  -5   4   5       15.21       16.14      2.29 o 
  -4   4   5      377.84      369.56     10.67 o 
  -3   4   5        0.09        2.24      1.23 o 
  -2   4   5      659.31      681.84     14.85 o 
  -1   4   5     1562.21     1578.19     34.80 o 
   0   4   5        7.42        9.11      1.51 o 
   1   4   5      194.48      176.62      5.98 o 
   2   4   5     1890.81     1867.44     45.12 o 
   3   4   5       29.20       14.71      2.14 o 
   4   4   5        6.76        6.32      2.30 o 
   5   4   5        0.81        3.33      2.39 o 
   6   4   5       73.35       62.99      4.16 o 
   7   4   5      135.39      127.32      5.78 o 
   8   4   5      184.82      148.70      7.49 o 
   9   4   5       22.47       39.05      5.69 o 
  10   4   5        2.24        4.68      4.25 o 
  11   4   5       10.39        1.74      4.16 o 
 -12   5   5        0.21        3.06      3.88 o 
 -11   5   5        2.24        5.01      3.62 o 
 -10   5   5        9.04       19.03      4.32 o 
  -9   5   5        0.34       -0.93      2.77 o 
  -8   5   5        0.00        1.91      2.78 o 
  -7   5   5        2.87        0.90      2.43 o 
  -6   5   5       51.61       49.37      3.83 o 
  -5   5   5      124.13      126.38      5.37 o 
  -4   5   5        5.85        6.85      2.05 o 
  -3   5   5       17.86       17.03      2.50 o 
  -2   5   5       44.74       55.91      2.78 o 
  -1   5   5      169.71      159.58      5.96 o 
   0   5   5       51.08       60.59      3.32 o 
   1   5   5       24.41       32.55      2.41 o 
   2   5   5      210.49      159.48      6.89 o 
   3   5   5      749.98      759.63     19.87 o 
   4   5   5       19.07       29.22      2.92 o 
   5   5   5       16.67       18.50      2.63 o 
   6   5   5        5.27        1.92      2.22 o 
   7   5   5      350.33      343.09     12.60 o 
   8   5   5       11.90        6.13      4.21 o 
   9   5   5        3.23       -0.87      3.56 o 
  10   5   5        7.81       12.41      4.75 o 
  11   5   5        2.51        3.10      4.37 o 
 -11   6   5        4.75        6.95      4.06 o 
 -10   6   5        0.05       -0.14      3.53 o 
  -9   6   5       16.61       16.96      6.49 o 
  -8   6   5       28.52       23.00      3.99 o 
  -7   6   5       59.47       51.02      5.16 o 
  -6   6   5       49.74       41.67      4.64 o 
  -5   6   5       16.67       13.13      2.75 o 
  -4   6   5       52.75       54.20      4.18 o 
  -3   6   5       26.85       33.68      3.34 o 
  -2   6   5       34.04       41.61      4.76 o 
  -1   6   5       29.42       33.92      2.61 o 
   0   6   5       16.75       18.49      3.37 o 
   1   6   5        4.97        8.28      1.98 o 
   2   6   5      174.23      168.09      9.49 o 
   3   6   5       78.95       68.57      4.71 o 
   4   6   5      103.21      106.10      7.61 o 
   5   6   5       32.24       30.62      7.13 o 
   6   6   5       37.72       25.26      6.41 o 
   7   6   5        1.32       -0.75      4.89 o 
   8   6   5        1.11       -1.68      4.56 o 
   9   6   5        6.67        1.37      3.90 o 
  10   6   5        6.54        4.11      5.22 o 
 -10   7   5        5.25       11.28      4.48 o 
  -9   7   5       15.71       11.15      4.63 o 
  -8   7   5        0.67        0.15      4.28 o 
  -7   7   5        2.25        4.06      3.37 o 
  -6   7   5        3.15        5.93      3.31 o 
  -5   7   5        5.66        5.70      3.12 o 
  -4   7   5       12.42       13.78      3.38 o 
  -3   7   5        6.72       12.92      2.93 o 
  -2   7   5       80.93       91.07      4.89 o 
  -1   7   5        3.18        5.30      2.27 o 
   0   7   5        1.92        3.46      2.17 o 
   1   7   5       65.21       73.64      4.60 o 
   2   7   5      297.74      256.73     13.72 o 
   3   7   5       24.66       23.24      4.85 o 
   4   7   5        4.86        4.74      3.15 o 
   5   7   5        0.01       -3.09      3.09 o 
   6   7   5       33.46       28.54      5.16 o 
   7   7   5        3.23        6.02      4.01 o 
   8   7   5        0.53       -3.40      3.40 o 
   9   7   5        2.09        7.63      7.40 o 
  -8   8   5        0.61        3.40      3.80 o 
  -7   8   5        0.02       -2.25      3.28 o 
  -6   8   5        9.72        9.91      3.95 o 
  -5   8   5        0.00        4.86      3.30 o 
  -4   8   5        6.97        7.10      4.72 o 
  -3   8   5        3.11        5.58      3.45 o 
  -2   8   5       13.43       24.66      3.82 o 
  -1   8   5       19.22       17.96      3.80 o 
   0   8   5       18.03       18.56      3.47 o 
   1   8   5       35.10       30.76      3.86 o 
   2   8   5        0.37       -0.78      3.10 o 
   3   8   5        1.67        7.52      3.68 o 
   4   8   5        5.85       10.55      4.53 o 
   5   8   5        0.00        1.10      3.91 o 
   6   8   5        1.01        7.36      4.39 o 
   7   8   5        5.52        9.64      5.11 o 
  -7   9   5        1.17       -6.86      8.30 o 
  -6   9   5       24.04       19.78      4.49 o 
  -5   9   5        5.99       10.35      4.29 o 
  -4   9   5        7.75        2.39      3.76 o 
  -3   9   5       31.43       21.79      4.90 o 
  -2   9   5        0.21        4.34      4.42 o 
  -1   9   5        9.77        3.44      4.44 o 
   0   9   5       11.20       28.57      7.41 o 
   1   9   5        4.27       -1.69      3.88 o 
   2   9   5        3.24       13.75      4.36 o 
   3   9   5        2.19        7.42      5.18 o 
   4   9   5        3.35        4.65      5.25 o 
   5   9   5        3.31       -0.62      4.61 o 
   6   9   5        1.08        0.14      5.05 o 
  -3  10   5        0.34       -1.39      5.10 o 
  -2  10   5        7.44        4.58      5.19 o 
  -1  10   5        1.82        9.97      6.47 o 
   0  10   5        5.30       14.74      9.46 o 
   1  10   5        0.00       -5.60      5.60 o 
   2  10   5        3.02        6.96      5.34 o 
 -13   0   6        0.37       -4.49      4.49 o 
 -12   0   6       10.86       15.82      5.60 o 
 -11   0   6      195.09      196.15     29.57 o 
 -10   0   6        0.00       -0.66      3.38 o 
  -9   0   6       20.97       27.97      5.43 o 
  -8   0   6       33.45       30.15      3.80 o 
  -7   0   6       30.33       49.52      4.26 o 
  -6   0   6     1638.94     1770.26     55.35 o 
  -5   0   6      670.78      560.15     18.77 o 
  -4   0   6      359.83      304.77     10.94 o 
  -3   0   6      852.88      920.37     25.58 o 
  -2   0   6      580.81      597.78     16.91 o 
  -1   0   6     2190.92     2004.97     75.06 o 
   0   0   6      841.86      685.10     21.73 o 
   1   0   6       15.74       25.89      2.07 o 
   2   0   6      375.14      373.09     12.66 o 
   3   0   6      934.54      814.08     26.04 o 
   4   0   6       14.71       14.30      2.38 o 
   5   0   6        4.97       11.22      2.37 o 
   6   0   6      989.56     1028.57     46.06 o 
   7   0   6      198.22      175.34      9.19 o 
   8   0   6        0.50       -0.48      2.82 o 
   9   0   6        8.77        7.77      3.57 o 
  10   0   6      936.63      824.72     35.46 o 
  11   0   6       68.33       64.47      7.00 o 
  12   0   6        7.75       26.39      6.27 o 
 -13   1   6        0.09       -1.11      3.42 o 
 -12   1   6        5.80        1.27      2.87 o 
 -11   1   6       17.43       21.28      3.56 o 
 -10   1   6      121.12      129.07      7.28 o 
  -9   1   6        0.32        1.51      1.84 o 
  -8   1   6       46.34       53.36      3.38 o 
  -7   1   6      424.70      397.10     10.34 o 
  -6   1   6       48.54       70.38      3.34 o 
  -5   1   6     2219.69     2166.16     51.99 o 
  -4   1   6       70.58       57.86      3.65 o 
  -3   1   6      294.12      285.13      6.28 o 
  -2   1   6     3434.76     3437.87     64.77 o 
   0   1   6        2.03        4.04      0.95 o 
   1   1   6       30.17       24.57      1.92 o 
   2   1   6     1751.88     1764.16     38.31 o 
   3   1   6       29.08       37.69      2.83 o 
   5   1   6      586.57      635.51     15.08 o 
   6   1   6        2.48        7.14      1.70 o 
   7   1   6       45.01       56.35      3.79 o 
   8   1   6        5.52       12.14      2.35 o 
   9   1   6       60.39       46.92      3.80 o 
  10   1   6        7.10       14.91      3.39 o 
  11   1   6       42.77       37.41      4.74 o 
  12   1   6       28.87       38.70      5.68 o 
 -13   2   6        1.35        1.24      3.40 o 
 -12   2   6        1.36        2.92      3.20 o 
 -11   2   6        3.52        4.36      2.91 o 
 -10   2   6        5.40        5.50      2.66 o 
  -9   2   6       16.69       17.33      2.99 o 
  -8   2   6        4.45       14.89      2.48 o 
  -7   2   6      228.75      257.56      8.88 o 
  -6   2   6       70.95       72.28      3.07 o 
  -5   2   6       73.96       79.63      3.40 o 
  -4   2   6        0.18        8.30      1.58 o 
  -3   2   6      725.93      668.24     14.21 o 
  -2   2   6      555.43      587.96     11.86 o 
  -1   2   6        1.68        1.98      0.99 o 
   0   2   6      497.91      404.79      9.54 o 
   1   2   6     2299.40     2161.13     51.41 o 
   2   2   6        7.02        9.21      1.60 o 
   3   2   6      268.84      296.49      7.51 o 
   4   2   6      119.80      141.58      5.62 o 
   5   2   6      103.28      100.64      3.74 o 
   6   2   6       21.60       30.22      2.48 o 
   7   2   6        1.44        2.48      1.85 o 
   8   2   6        0.58        1.36      2.26 o 
   9   2   6      137.71      166.06      6.96 o 
  10   2   6        8.88        5.54      2.97 o 
  11   2   6       18.45       26.79      4.80 o 
  12   2   6        0.33       -5.18      6.48 o 
 -13   3   6        1.18        5.04      4.23 o 
 -12   3   6        2.28        9.18      3.94 o 
 -11   3   6        0.58        2.29      2.98 o 
 -10   3   6       65.64       63.04      4.98 o 
  -9   3   6        0.01        1.24      2.23 o 
  -8   3   6        3.81        4.59      2.21 o 
  -7   3   6       99.51       96.74      5.43 o 
  -6   3   6      222.96      229.30      7.60 o 
  -5   3   6       11.45        9.61      1.92 o 
  -4   3   6      316.43      324.05      8.68 o 
  -3   3   6      751.29      651.41     14.18 o 
  -2   3   6      502.51      430.36      9.11 o 
  -1   3   6        0.07        1.75      0.98 o 
   0   3   6      282.50      264.95      6.80 o 
   1   3   6     1242.34     1021.84     22.80 o 
   2   3   6       37.06       44.48      3.28 o 
   3   3   6      238.72      251.07      8.62 o 
   4   3   6       70.32       62.58      3.46 o 
   5   3   6        4.67        8.78      1.89 o 
   6   3   6      287.81      282.89     12.74 o 
   7   3   6        1.26        6.57      2.26 o 
   8   3   6        5.81        6.73      2.58 o 
   9   3   6       86.29       96.79      6.68 o 
  10   3   6       62.95       87.48      7.06 o 
  11   3   6        0.00       -0.72      4.23 o 
  12   3   6        0.43        2.48      6.05 o 
 -12   4   6        0.50       -3.43      3.58 o 
 -11   4   6       16.90       12.45      5.03 o 
 -10   4   6       10.58        7.06      3.42 o 
  -9   4   6        6.40        5.74      2.89 o 
  -8   4   6       75.29       72.42      5.01 o 
  -7   4   6        3.44       -0.55      2.17 o 
  -6   4   6        0.19       -1.77      1.77 o 
  -5   4   6       68.65       67.59      3.97 o 
  -4   4   6        1.16        5.08      1.81 o 
  -3   4   6       76.12       65.05      4.44 o 
  -2   4   6      602.03      536.45     11.99 o 
  -1   4   6        5.26       16.09      1.49 o 
   0   4   6       71.19       70.95      2.99 o 
   1   4   6       30.61       35.55      2.32 o 
   2   4   6      380.81      364.05      9.16 o 
   3   4   6      557.59      635.85     16.76 o 
   4   4   6        0.24        3.89      1.75 o 
   5   4   6       13.33       11.68      2.21 o 
   6   4   6        1.80        2.73      2.10 o 
   7   4   6       13.46       10.73      4.00 o 
   8   4   6       22.67       23.91      4.07 o 
   9   4   6       14.17       26.90      4.99 o 
  10   4   6        6.10        3.68      4.18 o 
  11   4   6        3.56        5.63      4.26 o 
 -12   5   6        0.87       -0.41      3.86 o 
 -11   5   6        0.06        8.29      3.78 o 
 -10   5   6       36.14       42.03      5.24 o 
  -9   5   6        7.98       10.50      3.50 o 
  -8   5   6        1.10       -2.10      2.67 o 
  -7   5   6        0.01        2.67      2.44 o 
  -6   5   6       27.97       33.39      3.50 o 
  -5   5   6        0.45        3.04      2.06 o 
  -4   5   6       48.21       45.71      4.52 o 
  -3   5   6       78.70       67.69      3.11 o 
  -2   5   6        0.53        0.22      1.37 o 
  -1   5   6       52.19       54.55      2.95 o 
   0   5   6        7.59        9.76      1.79 o 
   1   5   6       30.18       35.20      2.53 o 
   2   5   6      291.01      296.86      7.97 o 
   3   5   6        7.90       17.17      3.00 o 
   4   5   6      248.48      199.45      7.02 o 
   5   5   6      213.68      168.57      7.53 o 
   6   5   6       17.93       26.36      3.80 o 
   7   5   6       18.71       18.53      3.82 o 
   8   5   6       19.63       15.98      4.37 o 
   9   5   6        9.80       12.42      4.40 o 
  10   5   6        0.05        0.98      5.39 o 
  11   5   6       12.43       12.76     10.60 o 
 -11   6   6        1.00        3.98      4.07 o 
 -10   6   6        0.57        4.01      3.42 o 
  -9   6   6        0.19        4.49      3.44 o 
  -8   6   6       14.66       12.56      3.42 o 
  -7   6   6      173.08      152.94      7.69 o 
  -6   6   6       14.51        9.30      3.32 o 
  -5   6   6       19.66       25.49      3.57 o 
  -4   6   6       33.82       38.67      3.65 o 
  -3   6   6       71.49       74.38      5.93 o 
  -2   6   6        0.06        1.54      1.71 o 
  -1   6   6       17.28       21.72      2.77 o 
   0   6   6        1.47       18.94     10.42 o 
   1   6   6       31.55       37.01      2.87 o 
   2   6   6        0.06        2.38      2.16 o 
   3   6   6       55.71       58.89      4.06 o 
   4   6   6       23.04       17.57      3.45 o 
   5   6   6       39.50       54.57      5.10 o 
   6   6   6       58.33       48.75      5.23 o 
   7   6   6        8.93        9.35      3.85 o 
   8   6   6        0.00       -2.10      3.66 o 
   9   6   6       19.69       18.37      5.95 o 
  10   6   6        0.34        0.12      4.18 o 
 -10   7   6        6.89        5.44      4.04 o 
  -9   7   6        6.12       -2.96      6.21 o 
  -8   7   6        1.45        2.69      3.44 o 
  -7   7   6        8.45        9.04      3.81 o 
  -6   7   6       21.20       13.77      3.64 o 
  -5   7   6       19.24       23.98      3.91 o 
  -4   7   6        0.03        1.55      2.48 o 
  -3   7   6      115.40      124.60      5.84 o 
  -2   7   6      376.15      420.76     11.59 o 
  -1   7   6        2.01        3.61      2.24 o 
   0   7   6        1.44        3.24      2.38 o 
   1   7   6      198.73      199.52      7.41 o 
   2   7   6      255.61      236.74     11.43 o 
   3   7   6        0.41       -0.65      3.02 o 
   4   7   6        8.23        4.89      3.38 o 
   5   7   6       14.36       12.97      5.25 o 
   6   7   6      130.27      103.65      8.57 o 
   7   7   6        0.10       -3.40      3.40 o 
   8   7   6        0.02        7.30      4.40 o 
   9   7   6        3.10       -0.65      4.16 o 
  -8   8   6        5.11       12.94      4.38 o 
  -7   8   6        5.00        4.65      3.74 o 
  -6   8   6        0.55        2.86      3.53 o 
  -5   8   6       12.20        9.26      3.83 o 
  -4   8   6        1.38        2.40      3.31 o 
  -3   8   6       38.32       41.39      5.07 o 
  -2   8   6       24.78       36.57      4.51 o 
  -1   8   6        0.02       -3.03      3.03 o 
   0   8   6       57.93       49.36      4.64 o 
   1   8   6       58.50       61.99      5.87 o 
   2   8   6        1.31        6.10      3.51 o 
   3   8   6        0.51       -1.52      3.31 o 
   4   8   6        8.65        4.75      7.62 o 
   5   8   6        3.79        8.30      4.44 o 
   6   8   6        0.36        2.16      4.03 o 
   7   8   6        0.57        8.13      6.23 o 
  -6   9   6        1.39        4.26      3.91 o 
  -5   9   6        1.43       -2.10      4.55 o 
  -4   9   6       20.08       23.23      4.77 o 
  -3   9   6       82.54       77.29      9.68 o 
  -2   9   6       15.62       18.26      5.20 o 
  -1   9   6        0.55        2.38      4.19 o 
   0   9   6        2.23        1.66      4.63 o 
   1   9   6        7.39        6.47      4.22 o 
   2   9   6        1.21        2.53      4.02 o 
   3   9   6        5.66       14.31      5.36 o 
   4   9   6        0.67        0.94      4.62 o 
   5   9   6        1.11        3.73      5.48 o 
  -3  10   6        2.40       -7.42      7.42 o 
  -2  10   6        0.44        5.65      8.07 o 
  -1  10   6        0.23        6.45      6.24 o 
   0  10   6        0.36        1.77      6.09 o 
   1  10   6        0.23       -0.61      5.52 o 
   2  10   6        2.92        1.43     10.65 o 
 -13   1   7        0.51       -1.56      3.52 o 
 -12   1   7        2.64        4.18      2.81 o 
 -11   1   7       77.03       74.68      5.42 o 
 -10   1   7        7.20        6.91      2.55 o 
  -9   1   7       13.38       13.49      2.42 o 
  -8   1   7       23.39       27.21      2.59 o 
  -7   1   7      936.84      913.57     21.32 o 
  -6   1   7      224.81      226.82      6.50 o 
  -5   1   7       65.40       78.49      3.25 o 
  -4   1   7      787.31      739.55     14.97 o 
  -3   1   7      886.56      896.43     17.74 o 
  -2   1   7       68.73       46.86      2.18 o 
  -1   1   7        1.92        9.31      1.24 o 
   0   1   7     3164.32     3105.57     66.65 o 
   1   1   7     2822.97     3185.67     84.33 o 
   2   1   7        2.98       13.96      1.55 o 
   3   1   7       63.95       54.29      2.45 o 
   4   1   7      520.62      596.50     14.16 o 
   5   1   7      543.98      440.95     11.06 o 
   6   1   7        4.20        5.70      2.42 o 
   7   1   7        8.91        2.85      1.90 o 
   8   1   7       12.01       14.43      2.59 o 
   9   1   7        0.48       -1.30      2.30 o 
  10   1   7       11.43        4.33      2.95 o 
  11   1   7        8.66        5.71      3.78 o 
  12   1   7        5.57       14.73      4.68 o 
 -13   2   7        0.71        3.04      3.67 o 
 -12   2   7        2.88        1.16      3.03 o 
 -11   2   7        1.18        2.24      3.66 o 
 -10   2   7       21.47       18.94      3.40 o 
  -9   2   7        8.56        8.98      2.93 o 
  -8   2   7      149.06      146.35      5.99 o 
  -7   2   7       29.11       33.32      2.53 o 
  -6   2   7        5.18        5.87      1.51 o 
  -5   2   7        0.77        8.02      1.44 o 
  -4   2   7       25.61       31.85      1.92 o 
  -3   2   7       84.63      102.37      3.00 o 
  -2   2   7       65.21       54.71      2.40 o 
  -1   2   7        0.97        8.02      1.36 o 
   0   2   7      624.20      630.57     14.45 o 
   1   2   7     2348.49     2479.95     58.98 o 
   2   2   7      306.62      301.66      8.72 o 
   3   2   7        4.21       14.42      1.86 o 
   4   2   7      456.22      456.77     11.20 o 
   5   2   7      807.57      851.98     21.84 o 
   6   2   7        4.80        4.70      1.78 o 
   7   2   7        3.41        3.48      1.88 o 
   8   2   7       42.23       46.65      5.66 o 
   9   2   7      134.96      126.91      6.00 o 
  10   2   7        0.78       -2.97      2.97 o 
  11   2   7        3.51        2.79      3.95 o 
  12   2   7        0.04        2.98      5.07 o 
 -13   3   7        2.29        0.75      3.59 o 
 -12   3   7        7.24        5.49      3.61 o 
 -11   3   7       19.59       12.36      3.29 o 
 -10   3   7        2.91        3.84      2.61 o 
  -9   3   7        3.38        6.00      2.60 o 
  -8   3   7       24.24       25.72      3.21 o 
  -7   3   7       18.77       20.86      2.81 o 
  -6   3   7        0.21        1.58      1.79 o 
  -5   3   7       10.43       20.27      2.43 o 
  -4   3   7     1144.04     1132.19     26.06 o 
  -3   3   7      285.32      261.59      6.52 o 
  -2   3   7      343.10      356.92      7.82 o 
  -1   3   7       21.19       23.26      1.90 o 
   0   3   7      642.31      682.53     15.74 o 
   1   3   7     1649.47     1663.83     40.32 o 
   2   3   7        2.18        1.42      1.51 o 
   3   3   7      164.59      140.39      5.08 o 
   4   3   7      170.83      184.51      8.60 o 
   5   3   7       56.85       54.22      3.39 o 
   6   3   7        8.36       10.31      2.35 o 
   7   3   7        9.92        6.37      3.16 o 
   8   3   7       37.90       49.65      4.89 o 
   9   3   7        1.36        1.15      3.09 o 
  10   3   7        9.42        3.17      3.32 o 
  11   3   7        2.76        8.73      4.55 o 
 -12   4   7        1.76        6.77      3.82 o 
 -11   4   7       22.78       28.57      4.92 o 
 -10   4   7        0.74        3.32      3.20 o 
  -9   4   7       49.86       51.62      4.50 o 
  -8   4   7        0.78       -1.63      2.20 o 
  -7   4   7        0.52       -1.93      2.01 o 
  -6   4   7        9.11        7.37      2.73 o 
  -5   4   7       16.96       27.13      2.88 o 
  -4   4   7      340.50      319.60     11.19 o 
  -3   4   7      612.53      646.80     14.37 o 
  -2   4   7       49.79       46.40      2.46 o 
  -1   4   7      114.34      108.13      3.42 o 
   0   4   7       45.46       40.24      2.51 o 
   1   4   7       59.54       59.52      2.61 o 
   2   4   7      348.92      371.50      9.34 o 
   3   4   7       12.44       11.88      1.94 o 
   4   4   7       94.87       90.27      5.37 o 
   5   4   7       66.80       58.42      6.30 o 
   6   4   7       12.02        8.17      3.15 o 
   7   4   7        7.17        4.91      3.60 o 
   8   4   7      123.98      119.51      6.85 o 
   9   4   7        6.34        5.06      4.09 o 
  10   4   7        3.51        3.26      3.84 o 
  11   4   7        4.75        2.01      4.89 o 
 -12   5   7        3.76       12.67      4.60 o 
 -11   5   7        0.45        4.15      3.83 o 
 -10   5   7        4.36        3.65      4.08 o 
  -9   5   7        7.35        6.44      3.36 o 
  -8   5   7       45.96       45.00      4.90 o 
  -7   5   7      141.28      120.25      5.67 o 
  -6   5   7       62.10       53.66      4.08 o 
  -5   5   7       26.47       24.55      3.07 o 
  -4   5   7       30.53       36.35      3.10 o 
  -3   5   7      685.59      689.97     15.44 o 
  -2   5   7       11.40       10.99      1.95 o 
  -1   5   7        7.78       13.35      1.89 o 
   0   5   7       58.31       64.20      3.31 o 
   1   5   7       99.80       95.36      3.67 o 
   2   5   7       49.65       35.17      2.96 o 
   3   5   7        2.00        4.73      2.02 o 
   4   5   7      290.31      284.22     10.55 o 
   5   5   7      372.97      359.20     22.05 o 
   6   5   7        4.19        9.23      3.12 o 
   7   5   7        0.01        2.60      3.05 o 
   8   5   7       61.42       47.93      5.34 o 
   9   5   7       36.75       23.35      5.29 o 
  10   5   7        1.60        2.17      4.31 o 
 -11   6   7        0.69       -0.06      4.03 o 
 -10   6   7        0.00        1.95      3.53 o 
  -9   6   7        0.03       -2.17      4.86 o 
  -8   6   7        9.58        7.55      3.30 o 
  -7   6   7        6.86        7.42      3.55 o 
  -6   6   7        9.64        9.20      2.80 o 
  -5   6   7        0.16        3.32      2.28 o 
  -4   6   7       14.89       16.94      2.61 o 
  -3   6   7      263.51      241.45     10.46 o 
  -2   6   7       33.33       44.73      3.31 o 
  -1   6   7       12.15       13.79      2.04 o 
   0   6   7       50.40       51.71      4.66 o 
   1   6   7      101.11       98.13      4.73 o 
   2   6   7        6.43        4.18      3.27 o 
   3   6   7       34.18       25.16      3.85 o 
   4   6   7       99.33       89.82      6.00 o 
   5   6   7       69.53       69.27      6.20 o 
   6   6   7       14.39       17.38      4.44 o 
   7   6   7        2.06       -0.23      5.63 o 
   8   6   7        4.71       -1.76      3.86 o 
   9   6   7        0.06        1.47      3.93 o 
 -10   7   7        3.06        2.25      3.90 o 
  -9   7   7        2.40       -2.90      6.48 o 
  -8   7   7        0.91        2.41      3.43 o 
  -7   7   7        1.86        3.34      3.41 o 
  -6   7   7       24.59       20.76      3.95 o 
  -5   7   7        0.29        1.11      2.84 o 
  -4   7   7        8.55       13.28      2.93 o 
  -3   7   7        2.14        9.82      7.54 o 
  -2   7   7        6.76       14.95      2.81 o 
  -1   7   7        7.11        6.39      2.32 o 
   0   7   7       45.31       63.12      4.58 o 
   1   7   7      111.17      123.54      6.70 o 
   2   7   7        1.31        9.86      3.36 o 
   3   7   7       40.47       42.50      4.86 o 
   4   7   7       14.21        9.85      4.01 o 
   5   7   7        5.63        0.02      3.13 o 
   6   7   7        1.69        4.31      3.91 o 
   7   7   7        3.56        1.35      4.15 o 
   8   7   7        0.67        0.70      4.35 o 
  -8   8   7        7.36        5.52      4.16 o 
  -7   8   7        1.94       -0.67      5.21 o 
  -6   8   7        5.59        4.25      3.79 o 
  -5   8   7        8.05       12.39      4.06 o 
  -4   8   7        4.37        6.16      3.52 o 
  -3   8   7        2.44        3.11      2.92 o 
  -2   8   7       13.43       19.17      3.42 o 
  -1   8   7       21.98       23.64      4.03 o 
   0   8   7      144.96      118.64      7.03 o 
   1   8   7       22.63       29.54      4.79 o 
   2   8   7        2.10       10.13      3.64 o 
   3   8   7       13.01       13.75      4.10 o 
   4   8   7       23.43       21.22      4.53 o 
   5   8   7        4.93        9.29      4.65 o 
   6   8   7        3.46        4.62      4.51 o 
   7   8   7        0.04        6.71      4.66 o 
  -6   9   7        1.51        2.23      4.37 o 
  -5   9   7        2.22        4.94      4.33 o 
  -4   9   7       58.01       61.80      6.71 o 
  -3   9   7       43.27       55.86      8.81 o 
  -2   9   7        9.44       -1.28      5.50 o 
  -1   9   7        0.30        2.32      4.74 o 
   0   9   7       14.48       19.30      6.54 o 
   1   9   7       17.02       28.29      5.13 o 
   2   9   7        4.39        7.52      4.20 o 
   3   9   7        2.71       -4.57      5.73 o 
   4   9   7        0.01        4.30      4.77 o 
   5   9   7        1.53        2.92      4.78 o 
  -2  10   7        3.58        1.95      6.33 o 
  -1  10   7        2.98       -0.01      6.28 o 
   0  10   7        1.00       -3.26      6.46 o 
   1  10   7        3.56        5.23      5.51 o 
 -13   0   8        0.37       -0.44      5.07 o 
 -12   0   8        2.42       -0.72      4.42 o 
 -11   0   8       12.99        6.92      4.51 o 
 -10   0   8        0.13       -0.22      2.73 o 
  -9   0   8       15.51       22.30      3.84 o 
  -8   0   8      202.58      204.16      9.89 o 
  -7   0   8       14.42       19.89      3.05 o 
  -6   0   8       54.43       38.25      3.69 o 
  -5   0   8      465.26      410.05     17.92 o 
  -4   0   8      257.50      324.13     10.34 o 
  -3   0   8     1872.83     1953.83     53.06 o 
  -1   0   8     5437.60     5943.79    179.43 o 
   0   0   8     2124.75     2154.80     66.08 o 
   1   0   8      349.05      424.58     14.34 o 
   2   0   8      509.95      401.16     30.20 o 
   3   0   8      374.78      342.30     14.97 o 
   4   0   8     1315.18     1290.63     40.92 o 
   5   0   8       14.37       13.81      2.84 o 
   6   0   8        2.61        4.54      2.39 o 
   7   0   8      147.41      178.22      8.59 o 
   8   0   8        2.64        2.70      3.17 o 
   9   0   8        1.61        2.60      3.37 o 
  10   0   8       11.96       10.84      4.90 o 
  11   0   8        8.03       23.35      6.38 o 
  12   0   8        9.48        4.43      9.34 o 
 -13   1   8       31.50       28.79      6.82 o 
 -12   1   8        0.25        2.72      3.28 o 
 -11   1   8        3.04        9.54      3.68 o 
 -10   1   8       55.86       52.56      4.56 o 
  -9   1   8        0.20       -0.79      2.10 o 
  -8   1   8       19.20       35.43      2.99 o 
  -7   1   8        6.98        6.42      1.79 o 
  -6   1   8       22.66       29.87      2.51 o 
  -5   1   8     2729.40     2952.50     59.93 o 
  -4   1   8       85.07       84.21      2.82 o 
  -3   1   8       62.53       91.34      2.87 o 
  -2   1   8      503.30      497.88     12.97 o 
  -1   1   8     2040.85     2122.90     46.01 o 
   0   1   8     1066.26     1137.50     27.59 o 
   1   1   8      360.40      344.83      9.56 o 
   2   1   8      337.12      302.70      7.64 o 
   3   1   8      356.81      334.89      8.45 o 
   4   1   8     3159.08     3317.55     78.34 o 
   5   1   8      370.88      348.21      9.20 o 
   6   1   8        3.06        7.36      2.09 o 
   7   1   8       38.69       37.64      3.19 o 
   8   1   8       19.52       16.45      2.67 o 
   9   1   8        0.11       -0.47      2.63 o 
  10   1   8       25.99       40.30      5.14 o 
  11   1   8        0.69        2.45      3.67 o 
  12   1   8        4.36       13.02      4.93 o 
 -13   2   8        1.38       -1.51      3.95 o 
 -12   2   8        3.20       11.45      3.96 o 
 -11   2   8       10.84       12.36      3.43 o 
 -10   2   8        3.86        8.87      3.03 o 
  -9   2   8       47.31       40.98      3.93 o 
  -8   2   8       53.67       54.12      4.06 o 
  -7   2   8       72.79       74.86      5.11 o 
  -6   2   8        0.96        4.29      1.59 o 
  -5   2   8       27.74       30.61      2.71 o 
  -4   2   8       16.64       13.80      1.44 o 
  -3   2   8      495.32      456.21      9.71 o 
  -2   2   8       12.23       22.16      1.74 o 
  -1   2   8      171.51      227.50      6.10 o 
   0   2   8     1432.97     1387.18     30.62 o 
   1   2   8        0.68        3.88      1.65 o 
   2   2   8        0.03        8.77      2.82 o 
   3   2   8       49.52       65.07      3.51 o 
   4   2   8       51.57       52.74      2.75 o 
   5   2   8        0.44        1.36      1.40 o 
   6   2   8        9.71       12.89      2.10 o 
   7   2   8        0.01        4.78      2.15 o 
   8   2   8       49.32       65.85      5.55 o 
   9   2   8       11.46       12.08      3.98 o 
  10   2   8       11.33       21.68      4.34 o 
  11   2   8       27.03       44.93      5.87 o 
 -13   3   8        9.64        8.55      4.23 o 
 -12   3   8       14.88       11.55      4.84 o 
 -11   3   8        5.93        7.15      3.31 o 
 -10   3   8        0.01       -2.01      2.44 o 
  -9   3   8       48.30       38.31      4.07 o 
  -8   3   8      624.75      638.14     17.78 o 
  -7   3   8      168.56      166.36      6.42 o 
  -6   3   8        0.45        0.34      2.28 o 
  -5   3   8       63.18       67.36      3.42 o 
  -4   3   8     2515.47     2438.61     49.74 o 
  -3   3   8      162.82      123.55      3.63 o 
  -2   3   8       16.41       24.73      1.88 o 
  -1   3   8      142.01      134.09      4.79 o 
   0   3   8       66.78       82.83      3.05 o 
   1   3   8        8.45        8.44      2.10 o 
   2   3   8      129.61      127.25      4.72 o 
   3   3   8      503.62      501.13     13.50 o 
   4   3   8        3.22        2.72      1.41 o 
   5   3   8       23.08       19.93      2.42 o 
   6   3   8       16.80       22.67      3.59 o 
   7   3   8       18.37       18.93      3.53 o 
   8   3   8       23.27       11.43      3.60 o 
   9   3   8        3.51        0.21      4.19 o 
  10   3   8       13.42       17.82      4.26 o 
  11   3   8        0.00        7.30      4.58 o 
 -12   4   8        1.29       -3.92      3.92 o 
 -11   4   8        1.16        2.35      3.60 o 
 -10   4   8       17.36       22.21      3.59 o 
  -9   4   8       64.44       66.48      4.96 o 
  -8   4   8        2.84        3.78      2.87 o 
  -7   4   8       48.90       40.77      3.87 o 
  -6   4   8       48.60       50.69      3.90 o 
  -5   4   8      178.15      178.71      6.02 o 
  -4   4   8      269.67      250.37      7.49 o 
  -3   4   8      117.47      117.94      6.33 o 
  -2   4   8      118.33      124.55      3.68 o 
  -1   4   8      406.99      415.74      9.65 o 
   0   4   8       20.21       26.85      2.10 o 
   1   4   8        0.02        0.41      1.34 o 
   2   4   8       95.90       86.07      5.05 o 
   3   4   8       92.55      111.25      6.82 o 
   4   4   8        2.20        7.77      2.66 o 
   5   4   8        3.45        2.72      4.34 o 
   6   4   8       13.92       16.77      4.01 o 
   7   4   8        1.02        0.88      2.86 o 
   8   4   8       35.41       50.20     11.13 o 
   9   4   8        0.76       -1.36      3.16 o 
  10   4   8        0.19       -0.01      4.01 o 
  11   4   8        2.42       -0.05      4.39 o 
 -11   5   8        1.28        5.87      4.00 o 
 -10   5   8        8.69        7.50      3.80 o 
  -9   5   8       18.50       16.71      4.11 o 
  -8   5   8        0.31       -1.27      2.44 o 
  -7   5   8       15.87       16.68      2.99 o 
  -6   5   8       35.23       35.40      3.74 o 
  -5   5   8       11.30       11.73      2.72 o 
  -4   5   8       46.44       62.25      3.73 o 
  -3   5   8        1.66        5.18      1.67 o 
  -2   5   8        6.17        8.59      1.86 o 
  -1   5   8        6.54        9.26      1.85 o 
   0   5   8        8.08       13.08      2.44 o 
   1   5   8       33.44       38.23      2.61 o 
   2   5   8       49.66       46.55      4.23 o 
   3   5   8        0.10        1.76      2.61 o 
   4   5   8        3.21        4.55      2.88 o 
   5   5   8        2.36        8.73      3.65 o 
   6   5   8       28.10       36.59      4.24 o 
   7   5   8        3.38        5.62      3.19 o 
   8   5   8        2.74        3.53      3.80 o 
   9   5   8        0.29        4.45      4.18 o 
  10   5   8        0.53       -1.23      4.20 o 
 -11   6   8        1.30        8.09      4.08 o 
 -10   6   8        1.50       -3.31      3.31 o 
  -9   6   8        2.36        8.24      3.63 o 
  -8   6   8       68.01       68.16      8.43 o 
  -7   6   8        7.72        7.64      3.09 o 
  -6   6   8        2.69        3.72      2.45 o 
  -5   6   8       38.93       41.59      4.00 o 
  -4   6   8        2.36        1.54      2.13 o 
  -3   6   8       17.77       20.95      2.76 o 
  -2   6   8        9.97       11.54      2.24 o 
  -1   6   8        7.79       11.82      2.18 o 
   0   6   8        6.63        8.66      2.49 o 
   1   6   8        3.64        0.91      2.63 o 
   2   6   8       89.70       72.53      6.94 o 
   3   6   8      151.19      139.17     10.75 o 
   4   6   8       18.60       23.38      3.85 o 
   5   6   8       11.01       13.40      3.55 o 
   6   6   8       17.17       11.04      3.42 o 
   7   6   8        9.78       16.54      3.95 o 
   8   6   8        0.26        1.21      4.65 o 
   9   6   8        6.08       20.54      5.82 o 
  -9   7   8        0.78       -5.93      5.93 o 
  -8   7   8        0.42       -1.79      3.16 o 
  -7   7   8        3.93        7.69      3.65 o 
  -6   7   8       13.91       14.27      3.76 o 
  -5   7   8        0.04       -0.73      2.63 o 
  -4   7   8       21.83       23.27      3.56 o 
  -3   7   8        3.28        0.69      2.31 o 
  -2   7   8       51.33       54.59      5.10 o 
  -1   7   8       47.84       52.62      3.86 o 
   0   7   8      179.53      194.70      8.65 o 
   1   7   8       53.14       55.95      5.56 o 
   2   7   8       59.98       47.75      5.89 o 
   3   7   8       50.03       55.10      6.03 o 
   4   7   8       62.54       64.86      5.75 o 
   5   7   8        5.41        3.35      3.14 o 
   6   7   8        0.88       -1.48      4.06 o 
   7   7   8        1.35        4.30      4.25 o 
   8   7   8        4.28       -0.89      6.27 o 
  -8   8   8        1.03        5.33      4.01 o 
  -7   8   8        0.62        3.55      3.94 o 
  -6   8   8        0.01        1.20      3.57 o 
  -5   8   8       25.30       32.68      4.70 o 
  -4   8   8        0.05        5.60      3.57 o 
  -3   8   8       17.16       17.98      3.55 o 
  -2   8   8        0.06       -3.12      3.12 o 
  -1   8   8       56.26       58.13      9.17 o 
   0   8   8       48.65       55.10      5.53 o 
   1   8   8       17.79       22.56      4.46 o 
   2   8   8       12.05        7.68      4.31 o 
   3   8   8        3.89        5.37      3.77 o 
   4   8   8        9.14        5.56      3.80 o 
   5   8   8       19.81       24.96      5.48 o 
   6   8   8        1.00       -2.79      3.89 o 
   7   8   8        2.30       -7.54      8.36 o 
  -6   9   8        7.14        5.53      4.28 o 
  -5   9   8       14.22        9.76      4.28 o 
  -4   9   8        5.22        2.21      4.05 o 
  -3   9   8        1.31        5.83      5.19 o 
  -2   9   8        5.44        4.88      7.40 o 
  -1   9   8        2.86        3.54      5.35 o 
   0   9   8        3.18        3.31      4.75 o 
   1   9   8        3.47        5.28      5.10 o 
   2   9   8        0.05        8.07      4.72 o 
   3   9   8        7.82       13.62      4.99 o 
   4   9   8        0.67       -4.18      4.49 o 
 -13   1   9       12.40        7.18      4.26 o 
 -12   1   9        0.04        4.95      3.22 o 
 -11   1   9       26.89       30.99      3.94 o 
 -10   1   9       45.74       40.21      3.99 o 
  -9   1   9        8.12       11.77      2.74 o 
  -8   1   9       13.49       10.94      2.11 o 
  -7   1   9       85.89       89.82      3.87 o 
  -6   1   9      711.50      701.01     16.76 o 
  -5   1   9      291.68      243.53      6.40 o 
  -4   1   9      181.14      140.51      5.12 o 
  -3   1   9      499.20      435.63      9.38 o 
  -2   1   9      604.23      619.54     14.47 o 
  -1   1   9      943.93      942.24     21.23 o 
   1   1   9       18.47       22.95      2.22 o 
   2   1   9      129.22      158.48      4.68 o 
   3   1   9        0.56        3.11      1.28 o 
   4   1   9      150.40      145.33      4.73 o 
   5   1   9       39.92       39.72      3.29 o 
   6   1   9       67.82       55.90      3.47 o 
   7   1   9       13.14       17.09      2.50 o 
   8   1   9        0.01        1.21      2.20 o 
   9   1   9        3.41        1.83      3.08 o 
  10   1   9       19.29       13.40      4.75 o 
  11   1   9        0.47        6.21      3.94 o 
 -13   2   9        0.00        3.21      3.82 o 
 -12   2   9        2.67        6.57      3.20 o 
 -11   2   9        1.68        0.64      2.84 o 
 -10   2   9      345.39      308.95     10.81 o 
  -9   2   9       27.52       14.86      3.94 o 
  -8   2   9        9.84        6.95      2.41 o 
  -7   2   9       86.24       87.88      4.56 o 
  -6   2   9        0.83        8.23      1.70 o 
  -5   2   9       44.84       47.99      2.59 o 
  -4   2   9       44.32       42.15      2.27 o 
  -3   2   9       77.38       63.67      2.47 o 
  -2   2   9      191.96      157.22      4.44 o 
  -1   2   9     1392.63     1271.62     28.33 o 
   0   2   9      145.11      145.56      4.38 o 
   1   2   9      987.34      837.10     23.77 o 
   2   2   9       37.19       53.01      3.24 o 
   3   2   9       53.32       65.36      3.73 o 
   4   2   9        0.03        1.82      1.71 o 
   5   2   9        0.27       -0.17      1.44 o 
   6   2   9       18.13       19.86      2.48 o 
   7   2   9       35.90       49.08      4.71 o 
   8   2   9       32.57       29.46      4.11 o 
   9   2   9       15.40       16.57      3.74 o 
  10   2   9        2.33       12.28      3.77 o 
  11   2   9       34.45       37.09      5.37 o 
 -12   3   9        2.26        3.20      3.56 o 
 -11   3   9       26.88       26.51      4.03 o 
 -10   3   9       14.98       11.39      3.11 o 
  -9   3   9       42.20       44.04      4.05 o 
  -8   3   9       97.55       98.84      5.82 o 
  -7   3   9        7.41       10.33      3.01 o 
  -6   3   9      135.43      127.02      5.43 o 
  -5   3   9       10.16       11.69      2.07 o 
  -4   3   9       14.53       16.39      2.16 o 
  -3   3   9      219.38      213.78      5.41 o 
  -2   3   9     1365.05     1300.82     27.09 o 
  -1   3   9        3.46        7.50      1.46 o 
   0   3   9       90.65       88.48      4.31 o 
   1   3   9        0.91        8.66      1.80 o 
   2   3   9     1087.69     1198.63     29.89 o 
   3   3   9      683.97      706.26     20.98 o 
   4   3   9       32.00       43.63      3.14 o 
   5   3   9        5.89        4.25      2.42 o 
   6   3   9        1.48        2.19      2.51 o 
   7   3   9       16.96       13.72      3.46 o 
   8   3   9        7.55       12.23      3.55 o 
   9   3   9        0.39        2.91      3.38 o 
  10   3   9        2.38        5.47      3.70 o 
  11   3   9        1.58        1.48      4.99 o 
 -12   4   9        0.09       -3.81      3.81 o 
 -11   4   9       12.90       14.58      4.17 o 
 -10   4   9       27.92       25.78      3.78 o 
  -9   4   9        3.67        5.45      2.62 o 
  -8   4   9        1.58        0.41      2.33 o 
  -7   4   9        4.98        8.74      2.50 o 
  -6   4   9       95.55       90.76      4.80 o 
  -5   4   9        7.81       17.76      2.44 o 
  -4   4   9       19.26       21.20      2.52 o 
  -3   4   9       55.48       70.32      3.19 o 
  -2   4   9      404.56      417.27      9.82 o 
  -1   4   9       51.60       75.25      3.98 o 
   0   4   9        6.01        4.14      1.41 o 
   1   4   9       94.85       93.90      4.56 o 
   2   4   9      235.47      231.82      7.44 o 
   3   4   9        1.50        3.18      3.46 o 
   4   4   9        3.65        6.82      2.88 o 
   5   4   9       10.84       14.55      3.02 o 
   6   4   9        0.84        2.25      3.36 o 
   7   4   9      112.25       81.83      6.45 o 
   8   4   9        0.01       -0.69      2.97 o 
   9   4   9        8.63        9.11      3.84 o 
  10   4   9        0.51       -3.82      3.82 o 
 -11   5   9        0.25        0.92      3.57 o 
 -10   5   9        5.10        0.22      3.36 o 
  -9   5   9       26.03       30.76      4.63 o 
  -8   5   9        3.00        2.30      2.66 o 
  -7   5   9        0.02        0.97      2.32 o 
  -6   5   9      466.63      490.48     15.19 o 
  -5   5   9      539.22      479.36     12.92 o 
  -4   5   9       39.86       38.33      3.31 o 
  -3   5   9       43.14       46.34      2.96 o 
  -2   5   9        0.07        0.72      1.62 o 
  -1   5   9      101.87      117.79      4.38 o 
   0   5   9       39.90       40.67      2.90 o 
   1   5   9        5.47        5.36      2.48 o 
   2   5   9       71.88       85.52      7.19 o 
   3   5   9       30.99       32.62      4.14 o 
   4   5   9        0.60        2.10      2.81 o 
   5   5   9       34.30       37.36      5.86 o 
   6   5   9        1.07        8.75      3.26 o 
   7   5   9      112.55       79.72      9.65 o 
   8   5   9        0.00        4.20      3.57 o 
   9   5   9        0.49       -2.49      3.93 o 
  10   5   9        3.60       14.07      5.30 o 
 -10   6   9        0.73        4.62      3.69 o 
  -9   6   9       12.47       14.50      3.87 o 
  -8   6   9        3.60        7.41      3.47 o 
  -7   6   9       24.66       20.11      3.54 o 
  -6   6   9       39.99       40.37      4.11 o 
  -5   6   9        1.53        5.44      2.66 o 
  -4   6   9        0.08        0.71      2.07 o 
  -3   6   9       82.76       67.96      5.27 o 
  -2   6   9      455.22      428.54     10.66 o 
  -1   6   9       10.44       12.59      2.73 o 
   0   6   9        1.97        1.11      3.05 o 
   1   6   9        1.91       -0.29      2.45 o 
   2   6   9       46.24       42.72      5.81 o 
   3   6   9       24.92       24.35      3.81 o 
   4   6   9       11.12       10.38      3.48 o 
   5   6   9        0.00        0.63      3.43 o 
   6   6   9        0.22        2.94      3.10 o 
   7   6   9       29.79       33.26      5.00 o 
   8   6   9        0.47        5.71      4.57 o 
   9   6   9        0.60       -2.08      4.54 o 
  -9   7   9        5.62        5.71      4.08 o 
  -8   7   9        1.56        0.41      3.32 o 
  -7   7   9        0.02        5.70      3.53 o 
  -6   7   9        2.46       -0.07      3.12 o 
  -5   7   9        0.67        1.77      2.70 o 
  -4   7   9        7.43       10.21      2.69 o 
  -3   7   9        1.07        3.59      3.10 o 
  -2   7   9       65.65       56.09      4.55 o 
  -1   7   9        1.51        5.99      3.24 o 
   0   7   9       72.55       78.82      6.09 o 
   1   7   9        0.34       -3.26      4.54 o 
   2   7   9       80.06       88.62      6.60 o 
   3   7   9        0.28        6.98      3.48 o 
   4   7   9       30.55       38.69      4.87 o 
   5   7   9        0.04       -3.16      3.16 o 
   6   7   9        4.81        4.71      4.14 o 
   7   7   9        0.00       -3.96      3.96 o 
   8   7   9        0.15        5.05      7.30 o 
  -8   8   9        2.20        4.60      3.95 o 
  -7   8   9        0.71        4.72      4.24 o 
  -6   8   9        0.19        2.67      3.71 o 
  -5   8   9        0.52        8.39      3.82 o 
  -4   8   9        0.01        1.85      3.51 o 
  -3   8   9        0.85       -1.14      3.32 o 
  -2   8   9        5.76        7.30      4.76 o 
  -1   8   9       36.93       46.41      6.30 o 
   0   8   9        0.12       -0.27      3.91 o 
   1   8   9       21.94       18.00      4.17 o 
   2   8   9       14.22        7.93      4.18 o 
   3   8   9        1.53       -2.36      3.60 o 
   4   8   9        4.39       -2.87      3.19 o 
   5   8   9        1.12       -3.06      3.69 o 
   6   8   9        2.08       -4.67      4.67 o 
  -6   9   9       11.09       15.84     10.10 o 
  -5   9   9        1.49        4.26      4.18 o 
  -4   9   9        4.01       -2.41      6.01 o 
  -3   9   9       25.75       30.89     10.38 o 
  -2   9   9        4.93        5.86      4.70 o 
  -1   9   9        3.49       10.48      5.17 o 
   0   9   9        4.75        8.20      5.14 o 
   1   9   9        0.17       -3.92      4.84 o 
   2   9   9        2.30        3.99      4.32 o 
   3   9   9       14.25       17.63      5.36 o 
   4   9   9        3.25        1.03      4.64 o 
 -13   0  10        0.14        2.58      4.70 o 
 -12   0  10        0.02        3.39      4.49 o 
 -11   0  10      171.66      194.05     13.09 o 
 -10   0  10       46.32       38.61      6.34 o 
  -9   0  10        1.43        3.37      2.92 o 
  -8   0  10      176.82      173.94      8.48 o 
  -7   0  10       37.19       37.57      4.25 o 
  -6   0  10       40.68       48.38      4.33 o 
  -5   0  10       47.35       49.98      3.73 o 
  -4   0  10       26.81       27.37      2.90 o 
  -3   0  10     1527.68     1680.43     46.10 o 
  -2   0  10       17.01       46.36      6.40 o 
  -1   0  10     1353.28     1388.20     43.59 o 
   0   0  10       88.12       79.17      4.33 o 
   1   0  10       57.69       54.40      5.17 o 
   2   0  10     1550.61     1626.15     50.76 o 
   3   0  10      146.38      125.85      6.02 o 
   4   0  10      263.45      260.00     12.48 o 
   5   0  10        2.06        0.66      2.94 o 
   6   0  10      313.28      290.40     11.83 o 
   7   0  10        0.85        6.23      2.98 o 
   8   0  10        5.48       21.63      5.68 o 
   9   0  10       44.28       29.70      6.78 o 
  10   0  10       76.18       44.56     10.85 o 
  11   0  10        0.15       11.01      8.85 o 
 -13   1  10        8.28        5.62      3.97 o 
 -12   1  10        0.97        5.28      3.70 o 
 -11   1  10       20.03       18.31      3.66 o 
 -10   1  10       38.91       34.49      3.95 o 
  -9   1  10       19.75       23.35      3.22 o 
  -8   1  10        0.48        1.87      1.84 o 
  -7   1  10       93.86       73.88      3.82 o 
  -6   1  10      844.05      821.73     18.18 o 
  -5   1  10       39.59       42.82      2.50 o 
  -4   1  10      415.54      379.11      8.54 o 
  -3   1  10     1251.07     1368.70     26.86 o 
  -2   1  10      706.63      657.68     15.45 o 
  -1   1  10       85.45      100.20      3.58 o 
   0   1  10        1.16        4.52      1.54 o 
   1   1  10      131.52      145.15      7.72 o 
   2   1  10      340.84      327.74      8.43 o 
   3   1  10        1.54        1.27      1.31 o 
   4   1  10      114.07      117.13      4.16 o 
   5   1  10       22.93       15.92      2.18 o 
   6   1  10       93.93      142.57      5.62 o 
   7   1  10        3.93        0.96      2.07 o 
   8   1  10        0.40        4.19      2.62 o 
   9   1  10       23.31       19.13      4.05 o 
  10   1  10       12.40       12.77      4.06 o 
  11   1  10        5.47        2.17      5.11 o 
 -13   2  10        0.06       -2.89      3.77 o 
 -12   2  10        3.52        3.17      3.12 o 
 -11   2  10       32.37       39.17      4.43 o 
 -10   2  10      111.28      119.30      6.09 o 
  -9   2  10       19.79       24.51      3.64 o 
  -8   2  10      168.13      141.90      7.69 o 
  -7   2  10       48.25       56.47      4.72 o 
  -6   2  10       17.77       11.12      1.84 o 
  -5   2  10        8.55       11.59      1.71 o 
  -4   2  10        0.19        0.52      1.28 o 
  -3   2  10      350.43      386.25      8.63 o 
  -2   2  10      382.57      352.74      9.06 o 
  -1   2  10      351.13      359.43      9.09 o 
   0   2  10      114.43      110.92      3.72 o 
   1   2  10       29.97       49.56      3.44 o 
   2   2  10      321.45      319.00      9.46 o 
   3   2  10       11.04        8.81      2.20 o 
   4   2  10       10.92       20.30      2.61 o 
   5   2  10      198.00      194.35      8.79 o 
   6   2  10       72.46       92.05      5.20 o 
   7   2  10       18.84        9.29      3.12 o 
   8   2  10        2.16        9.96      3.50 o 
   9   2  10       12.02       21.49      4.06 o 
  10   2  10        8.97       16.07      4.17 o 
  11   2  10        0.00        5.03      4.07 o 
 -12   3  10       17.79       12.04      5.09 o 
 -11   3  10      107.88      101.16      6.68 o 
 -10   3  10        0.56        4.46      2.91 o 
  -9   3  10        0.88        1.71      2.63 o 
  -8   3  10       79.43       86.68      8.36 o 
  -7   3  10      370.68      349.92     11.03 o 
  -6   3  10       35.95       45.83      3.78 o 
  -5   3  10        6.15        9.78      2.14 o 
  -4   3  10      347.93      333.60      7.78 o 
  -3   3  10       27.94       30.56      2.68 o 
  -2   3  10        0.36        5.13      1.37 o 
  -1   3  10      110.15      115.97      5.07 o 
   0   3  10        0.12        2.14      1.74 o 
   1   3  10       94.04       88.40      4.95 o 
   2   3  10      398.97      331.99      9.87 o 
   3   3  10       44.88       59.76      7.93 o 
   4   3  10       15.16       10.48      2.27 o 
   5   3  10        0.92        3.52      2.37 o 
   6   3  10      254.40      224.21     14.40 o 
   7   3  10        3.52        6.42      3.91 o 
   8   3  10        1.21        5.61      3.18 o 
   9   3  10       11.99       14.82      4.04 o 
  10   3  10       20.99       31.90      5.24 o 
  11   3  10        0.16       13.66      9.68 o 
 -12   4  10        0.15        2.36      3.76 o 
 -11   4  10        5.42        3.45      3.61 o 
 -10   4  10       22.23       18.27      3.59 o 
  -9   4  10       42.16       42.56      4.43 o 
  -8   4  10        2.38        2.85      2.64 o 
  -7   4  10      154.33      141.12      6.34 o 
  -6   4  10        3.19        5.65      2.14 o 
  -5   4  10       63.46       71.06      4.16 o 
  -4   4  10      232.51      214.45      6.83 o 
  -3   4  10      438.96      402.52      9.16 o 
  -2   4  10       83.60      102.78      3.63 o 
  -1   4  10        6.11        5.55      1.76 o 
   0   4  10       38.86       44.66      2.90 o 
   1   4  10       19.75       37.03      2.99 o 
   2   4  10       17.50       29.74      2.61 o 
   3   4  10       21.60       18.02      3.18 o 
   4   4  10        7.71        7.90      2.94 o 
   5   4  10       14.42        9.98      3.02 o 
   6   4  10       23.42       23.99      4.55 o 
   7   4  10       34.27       25.82      4.22 o 
   8   4  10        0.24        5.22      3.97 o 
   9   4  10        2.17        5.63      3.73 o 
  10   4  10       23.77       26.98      6.18 o 
 -11   5  10        2.35        9.06      4.16 o 
 -10   5  10       21.37       27.67      4.67 o 
  -9   5  10       22.26       20.31      4.19 o 
  -8   5  10        0.32       -0.01      2.41 o 
  -7   5  10       54.19       54.22      4.63 o 
  -6   5  10       97.52      116.09      7.74 o 
  -5   5  10      263.82      206.53     11.17 o 
  -4   5  10        2.07        6.73      2.10 o 
  -3   5  10        0.14        2.19      1.89 o 
  -2   5  10      217.61      218.30      7.81 o 
  -1   5  10       10.49       12.36      2.14 o 
   0   5  10        8.78        9.46      2.21 o 
   1   5  10       88.95       91.15      4.69 o 
   2   5  10       25.73       27.25      3.74 o 
   3   5  10       14.98       17.93      3.40 o 
   4   5  10       37.23       25.66      5.76 o 
   5   5  10        8.76        9.72      3.30 o 
   6   5  10        6.83        6.24      3.38 o 
   7   5  10        2.77        4.53      3.55 o 
   8   5  10        0.05       -0.64      3.79 o 
   9   5  10        0.17       -2.09      4.53 o 
 -10   6  10        0.84        5.19      7.69 o 
  -9   6  10        3.43       -3.79      3.79 o 
  -8   6  10       43.12       43.27      7.78 o 
  -7   6  10       20.31       17.65      3.85 o 
  -6   6  10        3.01        1.55      2.49 o 
  -5   6  10        4.00       -0.58      2.31 o 
  -4   6  10        4.55        2.01      2.22 o 
  -3   6  10        6.25        8.32      2.47 o 
  -2   6  10      316.16      342.22     13.32 o 
  -1   6  10       82.11       74.23      4.76 o 
   0   6  10        9.58        6.83      3.13 o 
   1   6  10        4.23        9.20      4.28 o 
   2   6  10      122.37      104.91      6.36 o 
   3   6  10       23.78       29.34      4.07 o 
   4   6  10        0.30        0.94      3.10 o 
   5   6  10       25.13       21.58      4.09 o 
   6   6  10       26.38       19.85      4.36 o 
   7   6  10        2.45        3.77      3.80 o 
   8   6  10        0.12       -2.09      4.18 o 
  -9   7  10        0.35        1.34      3.90 o 
  -8   7  10        0.30        1.19      3.44 o 
  -7   7  10        0.13        1.45      3.43 o 
  -6   7  10        7.32        3.41      3.79 o 
  -5   7  10        0.06        0.46      2.70 o 
  -4   7  10        0.09        0.68      2.43 o 
  -3   7  10        5.14        6.69      3.25 o 
  -2   7  10       35.14       43.66      6.96 o 
  -1   7  10       14.42       17.00      5.53 o 
   0   7  10        5.04        0.38      3.03 o 
   1   7  10        7.60       11.93      3.57 o 
   2   7  10        2.86        3.20      3.40 o 
   3   7  10        0.92       -2.10      3.33 o 
   4   7  10        9.60       12.69      4.28 o 
   5   7  10        0.38        7.37      3.65 o 
   6   7  10       14.76       16.93      4.48 o 
   7   7  10        0.60       -1.24      4.18 o 
  -8   8  10        7.39        3.63      9.48 o 
  -7   8  10        1.23        7.50      4.11 o 
  -6   8  10        0.10        3.41      3.79 o 
  -5   8  10        0.79        1.93      3.62 o 
  -4   8  10        4.10        8.55      4.26 o 
  -3   8  10        6.85       10.81      4.26 o 
  -2   8  10       31.30       32.82      5.51 o 
  -1   8  10       30.03       33.57      5.72 o 
   0   8  10       19.45       15.34      4.94 o 
   1   8  10        2.23        1.12      3.66 o 
   2   8  10        4.84        0.75      3.26 o 
   3   8  10        5.72       11.36      4.26 o 
   4   8  10        0.01       -0.98      3.50 o 
   5   8  10       17.35        2.45      4.28 o 
   6   8  10        0.91        3.61      4.76 o 
  -5   9  10        0.07        1.96      4.67 o 
  -4   9  10       16.40       24.29      7.48 o 
  -3   9  10       23.53       24.10      7.95 o 
  -2   9  10        6.38        8.63      5.15 o 
  -1   9  10        9.15       11.01      4.87 o 
   0   9  10       10.24        7.98      7.10 o 
   1   9  10       15.35       29.08      6.20 o 
   2   9  10       27.88       20.43      5.22 o 
   3   9  10       18.52       20.61      5.13 o 
 -13   1  11        4.73        9.02      4.29 o 
 -12   1  11       25.76       22.58      4.35 o 
 -11   1  11        9.89        7.20      3.45 o 
 -10   1  11       10.69        6.29      3.85 o 
  -9   1  11        9.40       11.07      2.95 o 
  -8   1  11      133.15      131.64      5.78 o 
  -7   1  11      465.22      474.74     13.44 o 
  -6   1  11       18.85       16.89      2.02 o 
  -5   1  11      216.02      183.21      5.92 o 
  -4   1  11       81.33       76.01      2.97 o 
  -3   1  11      781.07      844.33     17.24 o 
  -2   1  11      135.56      159.34      5.07 o 
  -1   1  11      220.13      190.66      5.61 o 
   0   1  11      369.82      390.60     12.27 o 
   1   1  11      131.49      137.67      4.85 o 
   2   1  11        9.10        7.67      1.43 o 
   3   1  11       34.60       32.41      2.34 o 
   4   1  11      125.97      121.86      4.69 o 
   5   1  11      131.06      129.29      4.79 o 
   6   1  11       12.70       13.69      2.76 o 
   7   1  11        0.63        0.91      2.25 o 
   8   1  11        0.05        0.68      2.87 o 
   9   1  11       14.96        9.51      3.62 o 
  10   1  11        0.02       -3.74      4.12 o 
  11   1  11        0.23        5.68      9.13 o 
 -13   2  11        1.70        5.48      3.79 o 
 -12   2  11        0.53       -0.99      3.18 o 
 -11   2  11        0.89        0.74      3.00 o 
 -10   2  11       24.41       16.89      3.37 o 
  -9   2  11       51.00       43.14      4.15 o 
  -8   2  11       37.97       34.56      3.68 o 
  -7   2  11       69.93       80.09      4.87 o 
  -6   2  11      160.52      150.14      4.90 o 
  -5   2  11      249.80      230.42      5.99 o 
  -4   2  11       47.30       52.83      2.64 o 
  -2   2  11       18.06       17.26      1.99 o 
  -1   2  11      114.33      107.72      4.39 o 
   0   2  11     2283.25     2400.71     57.74 o 
   1   2  11      123.11      132.11      6.58 o 
   2   2  11      164.38      158.65      5.81 o 
   3   2  11       40.40       49.93      3.81 o 
   4   2  11        0.00       -1.42      1.89 o 
   5   2  11      220.84      187.70      6.97 o 
   6   2  11        0.02        3.47      2.59 o 
   7   2  11        1.41        0.05      4.06 o 
   8   2  11       70.49       70.89      5.94 o 
   9   2  11        7.44        4.07      3.46 o 
  10   2  11        3.40        7.25      4.00 o 
  11   2  11        0.77        3.13      9.63 o 
 -12   3  11        6.17       10.94      3.64 o 
 -11   3  11        1.23        0.98      3.08 o 
 -10   3  11        2.35        6.87      2.98 o 
  -9   3  11       11.28       11.15      3.14 o 
  -8   3  11      388.11      400.82     13.40 o 
  -7   3  11       73.61       72.11      4.89 o 
  -6   3  11       59.77       59.66      3.97 o 
  -5   3  11       63.70       63.95      5.83 o 
  -4   3  11       85.29       84.66      3.34 o 
  -3   3  11       13.08       12.92      1.68 o 
  -2   3  11       79.80       83.71      4.41 o 
  -1   3  11        3.86        7.75      1.85 o 
   0   3  11       42.33       39.08      3.25 o 
   1   3  11        0.35        3.60      3.59 o 
   2   3  11      111.59      117.94      5.03 o 
   3   3  11       56.83       59.91      3.92 o 
   4   3  11       30.38       32.57      3.81 o 
   5   3  11        6.00        7.65      3.45 o 
   6   3  11        0.00        0.77      2.71 o 
   7   3  11        5.80       10.83      3.48 o 
   8   3  11       14.67       23.61      4.21 o 
   9   3  11        0.71       -0.07      3.43 o 
  10   3  11        1.21        9.80      6.53 o 
 -12   4  11        0.34        2.57      5.15 o 
 -11   4  11       14.04       15.69      4.50 o 
 -10   4  11       12.07        6.33      3.20 o 
  -9   4  11       16.60       13.98      4.01 o 
  -8   4  11      100.10       97.11      5.58 o 
  -7   4  11      195.53      203.43      7.90 o 
  -6   4  11        5.41        6.81      2.66 o 
  -5   4  11        0.14       -0.35      1.86 o 
  -4   4  11       15.38        6.50      2.15 o 
  -3   4  11      291.44      307.36      7.50 o 
  -2   4  11       40.92       42.41      2.86 o 
  -1   4  11       35.73       46.97      3.34 o 
   0   4  11      232.33      235.80      7.80 o 
   1   4  11       60.63       60.57      3.76 o 
   2   4  11        3.90        3.85      1.80 o 
   3   4  11       12.82        9.34      3.09 o 
   4   4  11       49.89       42.59      4.56 o 
   5   4  11       18.12       11.50      3.78 o 
   6   4  11       11.16       11.91      3.56 o 
   7   4  11        3.38        6.05      5.56 o 
   8   4  11        4.88        9.55      5.71 o 
   9   4  11        1.25        1.04      4.82 o 
  10   4  11        2.01       -2.84      3.80 o 
 -11   5  11        0.17        4.34      3.78 o 
 -10   5  11        0.52        1.16      3.48 o 
  -9   5  11        1.58        0.22      3.04 o 
  -8   5  11        0.00        0.16      2.71 o 
  -7   5  11       73.19       79.94      5.34 o 
  -6   5  11       91.50       98.92      5.08 o 
  -5   5  11       75.43       85.52      4.82 o 
  -4   5  11      148.27      128.54      5.75 o 
  -3   5  11       41.41       41.37      3.44 o 
  -2   5  11       18.40       19.94      2.39 o 
  -1   5  11        9.48        8.39      2.33 o 
   0   5  11      104.06      113.40      5.09 o 
   1   5  11       44.12       50.16      5.12 o 
   2   5  11       29.51       30.81      4.05 o 
   3   5  11        6.13        7.19      3.36 o 
   4   5  11       67.13       93.54      7.73 o 
   5   5  11      100.56      111.93      6.97 o 
   6   5  11        0.96       -0.90      3.24 o 
   7   5  11        0.12        4.30      3.51 o 
   8   5  11        0.00        4.86      7.70 o 
   9   5  11        0.82        7.86      4.30 o 
 -10   6  11        0.60       -0.24      4.51 o 
  -9   6  11        1.74        3.49      3.70 o 
  -8   6  11       10.17        9.84      4.03 o 
  -7   6  11        0.48       -1.93      2.84 o 
  -6   6  11        9.69       10.07      3.05 o 
  -5   6  11        2.44        5.21      2.50 o 
  -4   6  11       15.66       20.42      3.00 o 
  -3   6  11      317.62      348.23     12.02 o 
  -2   6  11      195.90      168.18      7.07 o 
  -1   6  11        1.13        5.89      2.88 o 
   0   6  11       35.94       27.78      4.05 o 
   1   6  11        0.38       -0.77      2.56 o 
   2   6  11       92.31       93.10      6.18 o 
   3   6  11        5.07        5.97      3.29 o 
   4   6  11        6.46       11.66      3.65 o 
   5   6  11        2.32        7.40      3.69 o 
   6   6  11       22.91       23.25      4.48 o 
   7   6  11        0.00        2.97      3.52 o 
   8   6  11        0.03       -1.76      4.49 o 
  -9   7  11        0.00        2.89      3.87 o 
  -8   7  11        8.27        9.87      4.11 o 
  -7   7  11        1.34        1.38      3.70 o 
  -6   7  11        7.82        3.39      3.18 o 
  -5   7  11        0.00        1.31      2.79 o 
  -4   7  11       42.48       30.95      3.76 o 
  -3   7  11       50.90       41.90      4.62 o 
  -2   7  11       12.80       18.27      3.43 o 
  -1   7  11        9.68        8.16      3.99 o 
   0   7  11       99.08       99.80      6.40 o 
   1   7  11       87.91       78.60      9.73 o 
   2   7  11       11.94       12.62      3.93 o 
   3   7  11        7.17        8.05      4.91 o 
   4   7  11        0.85        0.50      3.93 o 
   5   7  11        0.23        1.13      4.81 o 
   6   7  11        0.17        4.21      3.91 o 
   7   7  11        0.32        4.93      5.46 o 
  -7   8  11        0.14        1.80      4.14 o 
  -6   8  11        0.87       -0.96      3.86 o 
  -5   8  11        0.66        4.54      4.30 o 
  -4   8  11        6.65       13.67      4.46 o 
  -3   8  11       13.49        2.61      4.40 o 
  -2   8  11        0.18        1.10      4.44 o 
  -1   8  11        0.44        3.43      4.25 o 
   0   8  11       41.39       34.29      5.76 o 
   1   8  11       47.11       72.28      7.10 o 
   2   8  11        1.88        6.23      3.96 o 
   3   8  11        0.45       -3.64      3.64 o 
   4   8  11        0.93        0.68      6.72 o 
   5   8  11        7.39       -3.86      3.89 o 
  -4   9  11       15.00       23.80     11.83 o 
  -3   9  11        2.38       -4.82      9.04 o 
  -2   9  11        3.99        5.19      5.05 o 
  -1   9  11        1.13        2.25      4.76 o 
   0   9  11        5.80        0.22      4.47 o 
   1   9  11        5.43        8.26      5.42 o 
   2   9  11       16.54       19.89      5.77 o 
 -13   0  12        0.00       -7.21      9.84 o 
 -12   0  12        0.25        0.37      5.06 o 
 -11   0  12        4.94        3.59      6.31 o 
 -10   0  12        6.70        1.53      4.23 o 
  -9   0  12      135.29      115.58     10.63 o 
  -8   0  12      617.28      555.81     20.31 o 
  -7   0  12        0.67        2.17      2.72 o 
  -6   0  12        0.23        5.44      2.34 o 
  -5   0  12        6.74       18.32      2.87 o 
  -4   0  12       22.51       10.88      2.40 o 
  -3   0  12        5.44        9.37      2.28 o 
  -2   0  12      158.12      148.34      6.92 o 
  -1   0  12     4110.70     4536.62    138.14 o 
   0   0  12      104.77       94.48      5.17 o 
   1   0  12       17.89       14.56      2.61 o 
   2   0  12        1.38        5.18      2.43 o 
   3   0  12       13.60       13.09      3.72 o 
   4   0  12      357.27      332.51     12.79 o 
   5   0  12       35.37       44.64      4.70 o 
   6   0  12       20.40       11.17      3.48 o 
   7   0  12       13.61       23.36      5.62 o 
   8   0  12       44.77       51.59      7.59 o 
   9   0  12        7.02        1.78      5.51 o 
  10   0  12       14.11       18.74      9.25 o 
 -13   1  12       36.76       45.06      6.29 o 
 -12   1  12       13.55       24.22      5.61 o 
 -11   1  12        8.07       11.79      3.67 o 
 -10   1  12       15.88       12.39      3.21 o 
  -9   1  12        8.17       11.09      4.21 o 
  -8   1  12      116.86      110.62      5.44 o 
  -7   1  12       99.19       99.42      4.45 o 
  -6   1  12      268.23      241.33      7.00 o 
  -5   1  12      223.31      253.70      6.55 o 
  -4   1  12      686.37      666.69     14.16 o 
  -3   1  12      164.77      184.55      5.08 o 
  -2   1  12       29.12       33.10      2.81 o 
  -1   1  12       55.10       55.36      3.96 o 
   0   1  12       80.70       80.28      3.67 o 
   1   1  12        6.01        8.84      1.73 o 
   2   1  12       24.32       27.02      2.14 o 
   3   1  12      134.24      154.15      5.76 o 
   4   1  12       35.32       57.36      3.96 o 
   5   1  12        3.67        2.81      2.39 o 
   6   1  12        1.03        3.15      2.39 o 
   7   1  12       13.64        4.49      2.66 o 
   8   1  12       17.24       27.09      4.21 o 
   9   1  12        0.26       -3.91      3.91 o 
  10   1  12        7.82        7.25      5.02 o 
 -12   2  12        2.02        8.22      3.79 o 
 -11   2  12       10.21       11.89      4.02 o 
 -10   2  12       30.27       30.71      6.17 o 
  -9   2  12       42.73       41.49      4.34 o 
  -8   2  12      389.09      357.83     11.60 o 
  -7   2  12       11.57       13.41      2.72 o 
  -6   2  12       22.44       28.50      2.56 o 
  -5   2  12       72.33       65.26      3.10 o 
  -4   2  12       67.80       75.19      3.09 o 
  -3   2  12       21.84       29.60      2.20 o 
  -2   2  12        4.13        3.06      1.55 o 
  -1   2  12      382.25      442.38     11.11 o 
   0   2  12       29.58       34.97      2.42 o 
   1   2  12       32.14       41.97      3.78 o 
   2   2  12        4.65        5.41      2.02 o 
   3   2  12       46.54       44.92      3.60 o 
   4   2  12        2.64       -0.62      2.35 o 
   5   2  12        0.47       -2.37      2.37 o 
   6   2  12        0.32        2.06      2.61 o 
   7   2  12        0.66        0.50      3.84 o 
   8   2  12       66.50       65.93      6.21 o 
   9   2  12        4.67        2.31      3.67 o 
  10   2  12        2.45       10.11      4.67 o 
 -12   3  12       28.92       29.89      4.49 o 
 -11   3  12       12.76       14.93      3.83 o 
 -10   3  12        1.93       -0.41      2.79 o 
  -9   3  12       44.16       59.59      4.85 o 
  -8   3  12      267.68      266.67      9.55 o 
  -7   3  12       37.28       31.06      3.62 o 
  -6   3  12       14.36       12.62      3.16 o 
  -5   3  12      226.92      225.60      7.44 o 
  -4   3  12      137.46      114.98      3.89 o 
  -3   3  12        0.69        3.21      1.96 o 
  -2   3  12       11.45       13.58      2.00 o 
  -1   3  12       15.12       20.05      2.17 o 
   0   3  12      170.57      156.78      5.95 o 
   1   3  12       42.55       43.15      4.66 o 
   2   3  12        1.99        2.58      2.08 o 
   3   3  12       63.51       60.74      4.13 o 
   4   3  12       17.96       13.79      3.15 o 
   5   3  12        2.96        3.03      4.12 o 
   6   3  12        4.92       11.72      3.35 o 
   7   3  12       32.57       31.18      4.49 o 
   8   3  12       22.71       29.71      4.48 o 
   9   3  12        0.28       -0.96      3.63 o 
  10   3  12        0.20       -2.24      4.05 o 
 -11   4  12        0.36        0.66      3.15 o 
 -10   4  12        0.46        2.66      3.13 o 
  -9   4  12       75.58       70.34      6.83 o 
  -8   4  12       38.75       37.00      4.14 o 
  -7   4  12       66.43       68.54      5.61 o 
  -6   4  12       11.50       15.29      2.75 o 
  -5   4  12      111.57      113.97      5.01 o 
  -4   4  12      406.57      368.70      9.63 o 
  -3   4  12      246.81      223.24      6.01 o 
  -2   4  12        2.59        7.94      1.99 o 
  -1   4  12      251.73      243.19      8.07 o 
   0   4  12       23.10       24.34      2.80 o 
   1   4  12        4.36        2.83      2.05 o 
   2   4  12        7.99        8.53      2.31 o 
   3   4  12        7.69       10.14      4.99 o 
   4   4  12        6.89       20.18      4.01 o 
   5   4  12        0.33        0.58      2.95 o 
   6   4  12       14.61        9.10      3.49 o 
   7   4  12       51.90       39.79      6.05 o 
   8   4  12        8.03       16.64      4.23 o 
   9   4  12        0.71       -0.13      3.68 o 
 -11   5  12        0.05       -2.51      3.71 o 
 -10   5  12        4.65        4.83      3.59 o 
  -9   5  12      100.54      113.55      6.79 o 
  -8   5  12       17.95       20.22      3.60 o 
  -7   5  12       17.81       13.92      3.17 o 
  -6   5  12        2.06        5.11      2.47 o 
  -5   5  12      185.41      172.68      6.53 o 
  -4   5  12      268.99      260.09      8.29 o 
  -3   5  12       11.07        8.87      2.42 o 
  -2   5  12        6.12       11.25      2.69 o 
  -1   5  12       37.68       45.42      4.97 o 
   0   5  12      351.33      325.01     10.34 o 
   1   5  12       49.59       65.16      5.33 o 
   2   5  12       34.69       28.72      3.96 o 
   3   5  12        0.07        2.20      2.86 o 
   4   5  12        8.14        7.56      3.63 o 
   5   5  12        7.79       11.42      3.63 o 
   6   5  12        0.11        5.46      3.54 o 
   7   5  12        0.20        0.15      3.45 o 
   8   5  12        7.78        7.97      4.10 o 
   9   5  12        0.05        2.39      6.97 o 
 -10   6  12        2.18        6.33      4.08 o 
  -9   6  12        1.21        3.92      3.80 o 
  -8   6  12       37.13       37.78      4.39 o 
  -7   6  12        0.07       -0.37      2.64 o 
  -6   6  12        6.48       10.18      2.94 o 
  -5   6  12        1.56        3.55      2.54 o 
  -4   6  12       11.29       18.25      3.05 o 
  -3   6  12       48.59       56.28      4.84 o 
  -2   6  12        1.43        5.20      2.82 o 
  -1   6  12       22.43       34.00      3.79 o 
   0   6  12       41.10       36.17      4.54 o 
   1   6  12        7.47        6.22      2.94 o 
   2   6  12        3.64        2.03      2.84 o 
   3   6  12       35.02       30.61      4.39 o 
   4   6  12       14.14       13.15      3.77 o 
   5   6  12        0.02       -2.83      2.83 o 
   6   6  12        2.18        4.46      3.63 o 
   7   6  12        0.00       -0.41      3.75 o 
   8   6  12        1.12        5.91      4.99 o 
  -9   7  12        0.00       -1.15      5.64 o 
  -8   7  12        0.00        0.34      3.95 o 
  -7   7  12        2.24        8.31      3.86 o 
  -6   7  12        4.68        9.09      3.34 o 
  -5   7  12        0.30        4.18      2.96 o 
  -4   7  12       24.08       16.56      3.62 o 
  -3   7  12       36.61       31.62      4.24 o 
  -2   7  12        3.14        4.38      3.52 o 
  -1   7  12       23.18       27.40      5.36 o 
   0   7  12      143.74      150.00      9.77 o 
   1   7  12       44.39       42.07      6.57 o 
   2   7  12        0.00        0.94      4.63 o 
   3   7  12       10.14       11.71      4.17 o 
   4   7  12       11.83        7.43      7.95 o 
   5   7  12        7.91        5.19      4.08 o 
   6   7  12        0.21        4.47      3.87 o 
  -7   8  12        0.36       -0.65      6.08 o 
  -6   8  12        0.02       -2.47      4.52 o 
  -5   8  12        0.58        4.95      4.03 o 
  -4   8  12        4.52       10.32      3.87 o 
  -3   8  12        5.87        8.87      4.75 o 
  -2   8  12        7.81        4.73      4.44 o 
  -1   8  12        3.38        7.02      5.78 o 
   0   8  12        7.56        7.36      4.54 o 
   1   8  12       27.51       30.29      5.96 o 
   2   8  12        6.53        2.60      4.37 o 
   3   8  12        2.34       -2.58      3.89 o 
   4   8  12        9.14       10.07      4.56 o 
  -4   9  12        0.04       28.46     10.82 o 
  -3   9  12        0.07       -2.53      4.95 o 
  -2   9  12        1.63        5.46      6.02 o 
  -1   9  12        1.19        3.01      4.98 o 
   0   9  12        2.33        1.12      4.87 o 
   1   9  12        0.07       -6.17      7.85 o 
 -12   1  13        0.14        4.50      4.04 o 
 -11   1  13        0.36       -3.51      3.92 o 
 -10   1  13       11.15       11.37      3.23 o 
  -9   1  13        0.26        2.26      2.42 o 
  -8   1  13        2.70        0.15      2.54 o 
  -7   1  13      109.12      119.29      5.96 o 
  -6   1  13      735.71      655.87     14.27 o 
  -5   1  13        1.99        2.93      1.61 o 
  -4   1  13        2.86        2.93      1.43 o 
  -3   1  13       37.12       44.05      2.98 o 
  -2   1  13       14.97        7.60      1.92 o 
  -1   1  13      731.47      729.67     17.33 o 
   0   1  13       67.16       65.44      3.19 o 
   1   1  13        7.24       12.82      2.04 o 
   2   1  13        7.30        7.62      1.76 o 
   3   1  13      341.66      325.85     10.21 o 
   4   1  13        0.30        9.09      2.39 o 
   5   1  13       17.70       17.18      2.97 o 
   6   1  13       29.93       34.03      4.02 o 
   7   1  13       30.04       35.01      3.95 o 
   8   1  13        2.76       -0.57      5.05 o 
   9   1  13        5.58        3.75      4.25 o 
  10   1  13       12.96       16.40      5.58 o 
 -12   2  13        0.40        1.81      5.40 o 
 -11   2  13        0.09        2.81      2.89 o 
 -10   2  13      167.64      145.33      6.91 o 
  -9   2  13        7.30       12.24      3.10 o 
  -8   2  13        0.66       -2.01      2.62 o 
  -7   2  13       29.20       39.05      3.58 o 
  -6   2  13      583.10      603.05     14.16 o 
  -5   2  13      266.18      260.49      6.78 o 
  -4   2  13       50.35       44.97      2.93 o 
  -3   2  13        0.16        0.42      1.44 o 
  -2   2  13       46.90       55.57      3.39 o 
  -1   2  13       35.05       32.17      2.55 o 
   0   2  13      247.18      226.59      6.60 o 
   1   2  13       26.11       25.81      2.80 o 
   2   2  13      168.83      168.08      6.39 o 
   3   2  13      138.27      141.63      5.82 o 
   4   2  13        3.87        6.46      2.38 o 
   5   2  13       89.57       84.37      6.14 o 
   6   2  13       11.44        9.16      4.61 o 
   7   2  13        2.54        2.89      3.04 o 
   8   2  13        4.92        4.64      4.15 o 
   9   2  13        1.27        7.61      4.60 o 
  10   2  13        0.20        5.31      4.98 o 
 -12   3  13        1.88        4.95      3.62 o 
 -11   3  13        0.64        2.35      3.21 o 
 -10   3  13       37.50       31.07      4.16 o 
  -9   3  13       45.91       58.08      5.49 o 
  -8   3  13       60.47       60.96      5.07 o 
  -7   3  13        7.27        6.13      2.46 o 
  -6   3  13       75.64       80.81      4.47 o 
  -5   3  13      363.08      345.36      9.24 o 
  -4   3  13       39.02       43.76      2.78 o 
  -3   3  13       16.17       17.26      2.06 o 
  -2   3  13        2.21        5.74      1.87 o 
  -1   3  13       43.95       34.83      2.65 o 
   0   3  13        1.46        9.69      3.42 o 
   1   3  13        3.08        5.97      2.27 o 
   2   3  13      417.36      395.97     11.86 o 
   3   3  13        2.64       -0.69      2.10 o 
   4   3  13       19.24       15.29      3.37 o 
   5   3  13        9.48       16.70      3.57 o 
   6   3  13        9.00       15.78      3.97 o 
   7   3  13        0.01        1.40      3.20 o 
   8   3  13        6.69        5.69      3.58 o 
   9   3  13        0.07        1.48      3.57 o 
 -11   4  13        2.57        2.95      3.49 o 
 -10   4  13       31.16       25.21      4.68 o 
  -9   4  13        1.27        4.93      2.96 o 
  -8   4  13        1.50       -2.56      2.74 o 
  -7   4  13       22.01       32.72      3.58 o 
  -6   4  13        2.00        3.38      2.64 o 
  -5   4  13       14.74       15.52      2.62 o 
  -4   4  13       85.24       75.10      4.02 o 
  -3   4  13       20.04       20.53      2.91 o 
  -2   4  13       64.59       77.98      3.62 o 
  -1   4  13       41.44       40.58      3.58 o 
   0   4  13       14.07       13.96      2.58 o 
   1   4  13       37.36       35.42      3.35 o 
   2   4  13        7.89       12.30      3.38 o 
   3   4  13        3.52        2.38      3.24 o 
   4   4  13        0.70       -0.63      2.84 o 
   5   4  13        4.18       -0.31      4.37 o 
   6   4  13       17.82       30.41      4.38 o 
   7   4  13       25.88       17.48      4.46 o 
   8   4  13        0.07        6.13      3.68 o 
   9   4  13        0.26        1.32      3.86 o 
 -10   5  13        1.76        1.56      3.31 o 
  -9   5  13        6.01        6.45      3.26 o 
  -8   5  13        3.02        3.64      3.97 o 
  -7   5  13       40.56       38.92      4.27 o 
  -6   5  13      168.63      152.68      6.45 o 
  -5   5  13      220.47      186.78     12.27 o 
  -4   5  13       72.02       78.13      4.70 o 
  -3   5  13        1.54        2.85      2.43 o 
  -2   5  13       19.22       23.40      3.41 o 
  -1   5  13       33.50       34.06      4.42 o 
   0   5  13       77.40       91.50      5.21 o 
   1   5  13        1.14        9.50      3.12 o 
   2   5  13       43.28       34.37      4.29 o 
   3   5  13        0.01        1.12      2.85 o 
   4   5  13        0.39        2.96      4.32 o 
   5   5  13        0.08        3.68      3.40 o 
   6   5  13       35.49       31.14      4.88 o 
   7   5  13       27.94       16.89      4.46 o 
   8   5  13        0.23        2.86      4.24 o 
  -9   6  13        0.00        1.92      3.79 o 
  -8   6  13        1.25        2.36      3.60 o 
  -7   6  13        0.26        1.30      3.01 o 
  -6   6  13       73.87       88.13      5.37 o 
  -5   6  13       65.45       64.48      4.67 o 
  -4   6  13        0.56        0.61      3.12 o 
  -3   6  13      116.14      120.85      6.26 o 
  -2   6  13      282.52      259.91      9.52 o 
  -1   6  13       32.69       40.29      4.83 o 
   0   6  13        2.39        1.46      2.93 o 
   1   6  13       11.50        8.08      3.58 o 
   2   6  13       23.75       30.80      4.48 o 
   3   6  13       37.88       32.77      4.61 o 
   4   6  13        5.38        2.28      3.51 o 
   5   6  13       20.66       20.97      4.62 o 
   6   6  13       20.54       19.70      4.88 o 
   7   6  13        2.29        2.70      4.73 o 
  -8   7  13        1.14       -3.64      3.64 o 
  -7   7  13        1.44       -2.67      3.47 o 
  -6   7  13        0.14       -0.24      4.14 o 
  -5   7  13        8.95       12.11      3.57 o 
  -4   7  13        2.60        4.24      3.20 o 
  -3   7  13       26.64       22.28      4.11 o 
  -2   7  13       33.42       24.43      4.57 o 
  -1   7  13        4.24        3.66      4.88 o 
   0   7  13       26.65       29.49      4.71 o 
   1   7  13        0.04        1.80      3.10 o 
   2   7  13        0.06        1.48      3.45 o 
   3   7  13        2.83        8.72      4.42 o 
   4   7  13        4.47        9.28      4.28 o 
   5   7  13        5.78        4.34      3.99 o 
   6   7  13        3.30        3.00      3.99 o 
  -6   8  13        0.02        6.30      4.70 o 
  -5   8  13       13.50       20.53      4.64 o 
  -4   8  13        0.03        4.93      4.21 o 
  -3   8  13        0.53        4.81      4.95 o 
  -2   8  13        1.90        7.32      4.07 o 
  -1   8  13        0.98        2.86      4.05 o 
   0   8  13        2.06        5.96      4.49 o 
   1   8  13        0.01        1.37      3.82 o 
   2   8  13       14.16       17.74      4.95 o 
   3   8  13        0.01       -3.85      3.85 o 
   4   8  13        6.21        0.71      4.51 o 
  -2   9  13        5.72        7.69      5.65 o 
  -1   9  13        1.08        0.21      4.81 o 
   0   9  13        0.13        0.14     10.04 o 
 -12   0  14        2.22       -5.14      5.14 o 
 -11   0  14        0.11        1.68      5.30 o 
 -10   0  14       18.69        5.20      4.84 o 
  -9   0  14        3.30       -0.19      4.74 o 
  -8   0  14      128.04      134.65      7.96 o 
  -7   0  14      555.78      494.85     18.82 o 
  -6   0  14      234.67      221.58      9.23 o 
  -5   0  14        1.45        3.82      2.33 o 
  -4   0  14      117.53      114.12      6.85 o 
  -3   0  14        7.27        3.01      2.41 o 
  -2   0  14      135.61      123.23      6.42 o 
  -1   0  14      283.10      275.49     13.51 o 
   0   0  14      202.09      182.53      8.20 o 
   1   0  14       54.82       35.78      3.87 o 
   2   0  14      764.68      678.73     23.36 o 
   3   0  14        9.94       19.54      3.58 o 
   4   0  14      305.53      251.16     20.87 o 
   5   0  14       54.04       42.58      6.43 o 
   6   0  14        6.13        0.02      4.44 o 
   7   0  14        2.68       -0.10      4.44 o 
   8   0  14        4.63       -1.47      5.54 o 
   9   0  14       35.34       32.92     10.53 o 
  10   0  14       10.67       31.15     10.85 o 
 -12   1  14        2.43        5.93      3.95 o 
 -11   1  14       22.50       18.91      5.26 o 
 -10   1  14        6.09       10.53      3.11 o 
  -9   1  14        1.20        1.27      2.50 o 
  -8   1  14        3.67        8.37      3.77 o 
  -7   1  14      973.52      915.41     22.01 o 
  -6   1  14      762.20      759.63     16.38 o 
  -5   1  14        9.64        6.55      1.81 o 
  -4   1  14        0.31        1.14      1.52 o 
  -3   1  14        2.34        1.52      1.56 o 
  -2   1  14       45.79       49.37      3.88 o 
  -1   1  14       16.53       10.98      2.11 o 
   0   1  14       48.14       66.58      4.80 o 
   1   1  14       86.09       93.40      3.87 o 
   2   1  14        7.45        8.13      2.33 o 
   3   1  14       67.44       88.49      5.00 o 
   4   1  14       12.37       18.82      2.91 o 
   5   1  14      130.50      104.71      7.60 o 
   6   1  14       20.26       12.11      3.03 o 
   7   1  14        1.62        2.25      3.74 o 
   8   1  14        5.73        2.93      4.23 o 
   9   1  14        0.70       -3.32      4.33 o 
 -12   2  14        8.37       14.59      4.52 o 
 -11   2  14        0.01        1.48      3.35 o 
 -10   2  14       23.50       23.94      4.48 o 
  -9   2  14        0.80        6.50      3.77 o 
  -8   2  14       66.94       63.80      5.14 o 
  -7   2  14        0.12        3.22      2.36 o 
  -6   2  14       83.08       86.28      4.14 o 
  -5   2  14        3.10        4.93      1.76 o 
  -4   2  14       89.64       95.11      4.32 o 
  -3   2  14      123.52       93.29      3.75 o 
  -2   2  14      113.19      108.29      4.27 o 
  -1   2  14       33.94       34.37      2.71 o 
   0   2  14        3.30        7.06      2.56 o 
   1   2  14       18.90       31.73      4.71 o 
   2   2  14       16.73       13.78      2.84 o 
   3   2  14        1.68        5.42      4.17 o 
   4   2  14        3.67        0.55      2.45 o 
   5   2  14      126.96      139.14      7.09 o 
   6   2  14        6.54        9.60      3.57 o 
   7   2  14       10.79       10.46      3.44 o 
   8   2  14        0.09       -1.61      3.90 o 
   9   2  14        9.72       15.17      6.21 o 
 -12   3  14        0.65        0.14      8.32 o 
 -11   3  14       66.22       71.81      5.99 o 
 -10   3  14       20.08       13.75      3.77 o 
  -9   3  14        1.90        0.78      2.67 o 
  -8   3  14       21.53       21.99      3.60 o 
  -7   3  14        0.02        2.41      2.34 o 
  -6   3  14        1.29       -0.51      2.09 o 
  -5   3  14        2.55        4.66      2.03 o 
  -4   3  14        5.81        2.44      1.70 o 
  -3   3  14       75.58       92.65      3.58 o 
  -2   3  14      127.85      130.41      4.91 o 
  -1   3  14       13.90       14.54      2.51 o 
   0   3  14        1.71        2.88      2.13 o 
   1   3  14        4.95       11.88      2.61 o 
   2   3  14      470.16      384.83     16.98 o 
   3   3  14        5.02        4.23      2.39 o 
   4   3  14        0.04        0.28      3.14 o 
   5   3  14      125.80      141.40      7.51 o 
   6   3  14       55.39       65.10      5.92 o 
   7   3  14        0.93        3.93      3.50 o 
   8   3  14        0.44        2.68      3.52 o 
   9   3  14        7.78       10.80      4.49 o 
 -11   4  14        4.28        1.60      3.33 o 
 -10   4  14        3.37        6.77      3.33 o 
  -9   4  14        2.79        3.26      2.96 o 
  -8   4  14        3.41        6.98      3.00 o 
  -7   4  14      293.21      290.23     10.02 o 
  -6   4  14      494.29      506.69     14.03 o 
  -5   4  14       22.33       28.65      3.25 o 
  -4   4  14       52.65       58.80      3.81 o 
  -3   4  14       67.66       78.86      3.61 o 
  -2   4  14       25.46       15.85      2.62 o 
  -1   4  14       21.02       15.47      2.80 o 
   0   4  14        7.90       11.00      2.90 o 
   1   4  14       24.48       10.66      3.15 o 
   2   4  14      165.98      161.43      8.48 o 
   3   4  14        8.83       14.91      3.66 o 
   4   4  14       43.89       56.67      5.49 o 
   5   4  14       14.01       26.43      4.22 o 
   6   4  14        6.86        9.33      6.73 o 
   7   4  14       13.68       16.08      4.43 o 
   8   4  14        1.24        8.00      5.03 o 
 -10   5  14        0.34        3.46      3.79 o 
  -9   5  14       11.87       16.84      3.70 o 
  -8   5  14       10.66       14.77      3.53 o 
  -7   5  14        0.37        0.87      2.72 o 
  -6   5  14        4.89        8.38      3.02 o 
  -5   5  14       22.36       28.04      3.55 o 
  -4   5  14      159.12      140.08      5.85 o 
  -3   5  14       45.56       36.62      4.03 o 
  -2   5  14        4.22        1.54      2.86 o 
  -1   5  14        6.45        7.24      2.75 o 
   0   5  14        7.45       16.51      3.28 o 
   1   5  14      224.48      237.32      9.87 o 
   2   5  14        1.21       -1.35      2.76 o 
   3   5  14        0.01        0.69      3.00 o 
   4   5  14        0.10        3.75      3.27 o 
   5   5  14        0.93        6.78      3.63 o 
   6   5  14        0.29        4.27      3.99 o 
   7   5  14        2.90        6.04      4.02 o 
   8   5  14        1.14        4.80      4.44 o 
  -9   6  14        2.38        0.37      3.64 o 
  -8   6  14        9.58       11.68      3.97 o 
  -7   6  14        1.80       -2.64      3.67 o 
  -6   6  14        3.39        3.66      2.98 o 
  -5   6  14        0.12       -2.88      2.88 o 
  -4   6  14        6.58       13.53      3.48 o 
  -3   6  14       32.60       37.78      4.44 o 
  -2   6  14       74.80       71.23      5.37 o 
  -1   6  14       16.81       12.44      3.77 o 
   0   6  14        4.27        4.61      4.39 o 
   1   6  14       27.60       46.37      5.19 o 
   2   6  14       31.18       25.36      4.40 o 
   3   6  14        7.55        5.48      5.23 o 
   4   6  14        0.14        3.17      3.39 o 
   5   6  14       20.84       19.70      7.68 o 
   6   6  14        2.26        2.92      3.98 o 
   7   6  14        1.16        7.43      5.74 o 
  -8   7  14        1.19        4.49      4.10 o 
  -7   7  14        0.04        1.50      3.68 o 
  -6   7  14        1.06       -3.23      3.23 o 
  -5   7  14        0.07        3.13      3.45 o 
  -4   7  14        0.66        3.76      3.62 o 
  -3   7  14        6.95        0.23      3.34 o 
  -2   7  14       20.78       24.31      4.83 o 
  -1   7  14        9.45       19.68      5.85 o 
   0   7  14        1.38       -0.40      3.72 o 
   1   7  14        0.35       -1.78      3.58 o 
   2   7  14        3.71        2.85      3.40 o 
   3   7  14        5.66        8.64      3.94 o 
   4   7  14        2.49        4.39      4.36 o 
   5   7  14        6.99       14.17      4.78 o 
  -6   8  14        0.49        4.38      9.17 o 
  -5   8  14        3.26        0.82      5.52 o 
  -4   8  14       12.46       11.15      4.81 o 
  -3   8  14        1.58        2.43      4.38 o 
  -2   8  14        5.65        9.46      4.50 o 
  -1   8  14        0.59        0.93      4.10 o 
   0   8  14        7.26       11.82      4.82 o 
   1   8  14       37.88       44.26      6.87 o 
   2   8  14        9.41       15.08      4.93 o 
   3   8  14        0.95        0.29      3.91 o 
 -12   1  15       25.28       36.52      5.11 o 
 -11   1  15        0.88        3.09      3.99 o 
 -10   1  15        0.49        1.19      3.31 o 
  -9   1  15        8.13        7.34      2.98 o 
  -8   1  15       13.04       23.66      3.93 o 
  -7   1  15      127.10      148.42      7.11 o 
  -6   1  15       54.33       57.10      5.75 o 
  -5   1  15       51.81       53.75      3.28 o 
  -4   1  15      151.74      169.30      5.88 o 
  -3   1  15      122.55      129.50      5.95 o 
  -2   1  15        0.81       10.10      2.57 o 
  -1   1  15       73.13       80.75      3.88 o 
   0   1  15      157.10      128.82      4.85 o 
   1   1  15        0.53        2.52      2.27 o 
   2   1  15       84.98       90.55      4.91 o 
   3   1  15      220.34      191.61      8.38 o 
   4   1  15      498.16      503.47     14.74 o 
   5   1  15       19.37       21.31      4.02 o 
   6   1  15        6.33        9.05      3.67 o 
   7   1  15        0.04       -3.78      3.78 o 
   8   1  15        0.42       -0.95      4.25 o 
   9   1  15       10.95       13.83      5.29 o 
 -12   2  15        1.31       -1.16      3.85 o 
 -11   2  15        0.10        1.61      3.23 o 
 -10   2  15        0.03        0.37      3.29 o 
  -9   2  15       18.10       20.98      4.57 o 
  -8   2  15       89.75       83.99      5.64 o 
  -7   2  15      471.94      459.05     12.93 o 
  -6   2  15       12.57       14.63      2.75 o 
  -5   2  15       80.46       86.17      3.83 o 
  -4   2  15       45.91       56.91      3.24 o 
  -3   2  15       23.57       25.39      2.62 o 
  -2   2  15       50.05       49.29      3.26 o 
  -1   2  15       14.39       20.76      2.47 o 
   0   2  15       12.16       14.27      2.76 o 
   1   2  15      656.80      617.39     17.13 o 
   2   2  15       18.41       15.51      3.17 o 
   3   2  15       25.30       28.44      3.54 o 
   4   2  15       26.73       34.87      3.80 o 
   5   2  15        0.11        4.91      3.10 o 
   6   2  15        2.01       -1.96      3.59 o 
   7   2  15        0.33        1.48      4.22 o 
   8   2  15        1.13        2.09      4.77 o 
   9   2  15        5.74       10.71      5.49 o 
 -11   3  15        9.11       16.39      3.87 o 
 -10   3  15       14.88       13.42      3.58 o 
  -9   3  15        1.03        1.08      2.98 o 
  -8   3  15       86.55       94.40      6.50 o 
  -7   3  15       54.81       50.10      4.19 o 
  -6   3  15       42.10       39.66      3.73 o 
  -5   3  15      575.02      513.24     15.23 o 
  -4   3  15        0.64        3.71      1.81 o 
  -3   3  15        5.96        7.05      1.95 o 
  -2   3  15        0.20        2.75      2.34 o 
  -1   3  15        9.19       10.03      2.68 o 
   0   3  15       28.83       43.94      4.23 o 
   1   3  15      157.95      166.20     13.12 o 
   2   3  15      173.53      181.07      7.18 o 
   3   3  15        0.69       -1.08      2.71 o 
   4   3  15        1.47        6.06      4.55 o 
   5   3  15        0.52        5.65      3.52 o 
   6   3  15        7.95       11.94      3.84 o 
   7   3  15        0.01        2.17      3.80 o 
   8   3  15        0.98        6.41      5.70 o 
 -11   4  15        2.09       -0.22      3.35 o 
 -10   4  15        1.41        2.55      4.06 o 
  -9   4  15       31.89       40.36      4.81 o 
  -8   4  15       46.28       36.09      4.55 o 
  -7   4  15      138.63      126.81      5.98 o 
  -6   4  15        0.00        6.96      2.72 o 
  -5   4  15        0.24        0.24      2.25 o 
  -4   4  15        0.03        1.04      2.18 o 
  -3   4  15       26.58       38.46      3.23 o 
  -2   4  15       10.69       11.16      2.53 o 
  -1   4  15        5.21        1.57      2.35 o 
   0   4  15       69.85       57.33      4.50 o 
   1   4  15       71.97       72.02      5.00 o 
   2   4  15       11.04       11.91      3.86 o 
   3   4  15       13.36        7.92      3.33 o 
   4   4  15       17.54        5.85      3.73 o 
   5   4  15        0.00        0.86      5.19 o 
   6   4  15        0.39        0.22      4.03 o 
   7   4  15        0.15        8.25      5.91 o 
   8   4  15        7.35       14.32      5.53 o 
 -10   5  15        0.17       -3.10      3.10 o 
  -9   5  15        5.32        8.03      3.21 o 
  -8   5  15       15.24       12.70      3.69 o 
  -7   5  15       45.73       50.74      4.58 o 
  -6   5  15        8.38        8.28      3.00 o 
  -5   5  15       13.13        7.31      2.83 o 
  -4   5  15       26.88       37.31      4.22 o 
  -3   5  15       11.35       16.54      3.26 o 
  -2   5  15        0.72        2.32      2.62 o 
  -1   5  15        0.28        3.41      2.73 o 
   0   5  15        9.97        6.25      4.00 o 
   1   5  15       49.45       64.90      5.76 o 
   2   5  15       10.66        6.82      3.28 o 
   3   5  15       13.88       12.59      3.85 o 
   4   5  15       16.19       14.76      4.12 o 
   5   5  15        1.49       -5.51      6.69 o 
   6   5  15        0.29       -1.69      3.70 o 
   7   5  15        0.49        6.22      4.27 o 
  -9   6  15        1.43        3.27      3.70 o 
  -8   6  15        2.09        9.47      3.63 o 
  -7   6  15       16.29       18.38      4.52 o 
  -6   6  15        0.76       -3.17      3.17 o 
  -5   6  15        0.20       -2.70      3.00 o 
  -4   6  15       13.95       10.01      3.48 o 
  -3   6  15       13.55       18.98      3.63 o 
  -2   6  15       17.47       13.27      4.16 o 
  -1   6  15       33.51       33.68      8.13 o 
   0   6  15       60.76       49.12      5.39 o 
   1   6  15        2.86        5.46      3.44 o 
   2   6  15        6.48        9.98      3.72 o 
   3   6  15        3.25        3.74      3.49 o 
   4   6  15        0.08        2.97      3.87 o 
   5   6  15        5.64       16.91      4.48 o 
   6   6  15        0.86        4.14      4.28 o 
  -7   7  15        4.24        6.64      4.10 o 
  -6   7  15        1.39        1.66      3.53 o 
  -5   7  15        1.02        1.14      3.28 o 
  -4   7  15        7.27       12.76      3.78 o 
  -3   7  15       19.79       30.05      5.27 o 
  -2   7  15        5.72        8.45      4.39 o 
  -1   7  15       21.41       16.46      6.26 o 
   0   7  15       25.15       18.10      5.04 o 
   1   7  15       15.20        9.57      3.95 o 
   2   7  15        0.17        4.30      3.92 o 
   3   7  15        8.28       10.74      4.41 o 
   4   7  15        7.46        7.92      4.57 o 
  -5   8  15        7.62       13.02      5.15 o 
  -4   8  15       28.45       30.43      5.83 o 
  -3   8  15        0.35       -3.78      3.78 o 
  -2   8  15        3.01       -3.26     12.08 o 
  -1   8  15        1.29        2.82      4.31 o 
   0   8  15        0.15       -0.50      4.24 o 
   1   8  15        9.65       21.32      5.58 o 
   2   8  15        7.27       14.09      5.60 o 
 -12   0  16       29.12       46.28     14.48 o 
 -11   0  16        2.60        2.15      5.42 o 
 -10   0  16        5.51        3.69      9.09 o 
  -9   0  16       28.25       20.01      5.78 o 
  -8   0  16      115.80       99.98      7.60 o 
  -7   0  16        1.32        4.22      4.27 o 
  -6   0  16        1.38       -1.91      2.81 o 
  -5   0  16      310.66      268.04     10.31 o 
  -4   0  16       37.44       49.29      4.53 o 
  -3   0  16        5.57        8.86      3.11 o 
  -2   0  16      169.68      160.21      8.18 o 
  -1   0  16      478.34      409.72     15.40 o 
   0   0  16      346.91      363.38     14.25 o 
   1   0  16      146.10      130.25      7.15 o 
   2   0  16       92.09       87.51      8.39 o 
   3   0  16        0.82       -0.25      5.12 o 
   4   0  16       21.09       31.23     13.79 o 
   5   0  16        3.18        0.46      9.21 o 
   6   0  16        6.35        8.08      5.15 o 
   7   0  16       36.11       20.09      8.17 o 
   8   0  16        1.44        4.70      6.95 o 
   9   0  16        8.55        5.38      8.67 o 
 -12   1  16        1.35        0.88      5.57 o 
 -11   1  16        1.32        5.09      3.89 o 
 -10   1  16        0.05        0.36      3.33 o 
  -9   1  16      101.69      128.58      6.70 o 
  -8   1  16        0.00        5.23      2.99 o 
  -7   1  16      125.96      135.10      5.44 o 
  -6   1  16      170.62      172.09      5.67 o 
  -5   1  16       50.41       49.96      3.29 o 
  -4   1  16       15.18       14.40      2.09 o 
  -3   1  16       13.03       17.39      2.43 o 
  -2   1  16       11.80       11.07      2.20 o 
  -1   1  16      181.50      184.12      6.15 o 
   0   1  16      125.09      121.48      5.48 o 
   1   1  16       21.39       31.01      3.43 o 
   2   1  16      183.44      204.54      7.88 o 
   3   1  16      578.74      631.20     19.70 o 
   4   1  16      285.38      237.84     10.06 o 
   5   1  16        5.03       12.08      4.09 o 
   6   1  16        1.50       -2.47      3.54 o 
   7   1  16        2.39       -1.51      4.92 o 
   8   1  16       13.82       11.25     14.59 o 
 -11   2  16        0.06        0.62      4.41 o 
 -10   2  16        0.05       -1.52      2.92 o 
  -9   2  16        6.74        2.99      3.13 o 
  -8   2  16       46.29       38.96      4.31 o 
  -7   2  16        2.86        4.03      2.41 o 
  -6   2  16       44.02       50.24      3.84 o 
  -5   2  16      160.97      142.39      4.93 o 
  -4   2  16       92.66       80.83      5.84 o 
  -3   2  16        1.86        1.60      1.88 o 
  -2   2  16      133.86      141.23      5.49 o 
  -1   2  16        4.38        7.14      2.63 o 
   0   2  16       22.84       18.50      3.12 o 
   1   2  16       22.76       35.08      3.57 o 
   2   2  16       56.44       67.31      6.26 o 
   3   2  16       32.27       36.05      4.00 o 
   4   2  16        8.08       13.51      3.29 o 
   5   2  16        3.32        9.04      3.47 o 
   6   2  16       10.14       21.47      5.36 o 
   7   2  16        6.44       17.97      5.32 o 
   8   2  16        7.79        5.47      6.26 o 
 -11   3  16        0.10       -2.50      3.48 o 
 -10   3  16        0.34        4.86      4.53 o 
  -9   3  16        6.40        2.77      2.94 o 
  -8   3  16       21.74       27.91      3.99 o 
  -7   3  16        3.93        3.26      3.44 o 
  -6   3  16      204.61      189.36      6.60 o 
  -5   3  16      922.54      894.32     22.38 o 
  -4   3  16       16.54       36.76      2.90 o 
  -3   3  16        0.56        4.42      2.40 o 
  -2   3  16       78.79       87.05      5.31 o 
  -1   3  16      227.71      191.46      9.65 o 
   0   3  16        0.16       -1.27      2.28 o 
   1   3  16       48.29       51.64      5.10 o 
   2   3  16      123.99       92.97      5.43 o 
   3   3  16        1.95        4.11      3.13 o 
   4   3  16        2.03       14.53      5.76 o 
   5   3  16       13.20       17.72      3.85 o 
   6   3  16        0.36        1.50      3.32 o 
   7   3  16       40.64       40.39      5.55 o 
   8   3  16       10.40        1.99      4.87 o 
 -10   4  16       53.30       70.59      6.70 o 
  -9   4  16       37.21       43.97      4.93 o 
  -8   4  16        0.04       -0.71      2.99 o 
  -7   4  16        3.45        1.95      2.76 o 
  -6   4  16       23.37       33.99      3.71 o 
  -5   4  16       19.15       28.07      3.21 o 
  -4   4  16        0.83        0.76      2.32 o 
  -3   4  16        7.85        8.55      2.43 o 
  -2   4  16        9.92       11.69      2.52 o 
  -1   4  16        3.30        4.06      2.57 o 
   0   4  16       23.26       18.69      3.17 o 
   1   4  16        5.53        5.79      2.95 o 
   2   4  16        0.06       -0.22      3.19 o 
   3   4  16       40.24       46.40      5.55 o 
   4   4  16       27.57       32.33      5.02 o 
   5   4  16        4.51        2.52      4.24 o 
   6   4  16        4.52       -2.53      3.47 o 
   7   4  16        0.28        2.39      3.95 o 
  -9   5  16        5.43        0.38      3.51 o 
  -8   5  16        3.45       20.30     10.43 o 
  -7   5  16       28.49       25.44      3.88 o 
  -6   5  16       21.07       24.58      3.64 o 
  -5   5  16       15.33       12.26      3.46 o 
  -4   5  16      241.38      245.21      9.51 o 
  -3   5  16        4.56        3.94      2.81 o 
  -2   5  16        0.86        4.65      3.14 o 
  -1   5  16        0.13        2.23      2.67 o 
   0   5  16       30.60       20.14     12.01 o 
   1   5  16       26.81       30.13      4.45 o 
   2   5  16        4.31        8.37      3.33 o 
   3   5  16        0.51       -3.32      3.32 o 
   4   5  16        0.01       -0.43      3.35 o 
   5   5  16        0.69        3.53      3.73 o 
   6   5  16       10.86       19.45      6.34 o 
  -8   6  16       10.84        9.15      3.84 o 
  -7   6  16        4.05        6.83      4.47 o 
  -6   6  16        2.30        1.34      3.12 o 
  -5   6  16       10.17       12.29      3.57 o 
  -4   6  16       44.31       57.10      5.22 o 
  -3   6  16        7.51        9.37      3.37 o 
  -2   6  16        1.12        3.24      3.80 o 
  -1   6  16        9.80       14.92      4.76 o 
   0   6  16       12.34        9.45      4.97 o 
   1   6  16       10.56        7.01      3.68 o 
   2   6  16        1.30       -3.13      3.55 o 
   3   6  16        0.73        3.74      3.74 o 
   4   6  16        0.00        1.78      4.62 o 
   5   6  16        0.61        2.56      4.12 o 
  -7   7  16        1.62      -12.12     12.12 o 
  -6   7  16        0.00        1.54      3.69 o 
  -5   7  16        0.33        2.30      3.63 o 
  -4   7  16        0.19       -3.26      3.37 o 
  -3   7  16        2.20        3.12      3.88 o 
  -2   7  16        0.18       -1.76      3.99 o 
  -1   7  16       11.51        8.64      5.01 o 
   0   7  16       11.44       14.05      6.32 o 
   1   7  16        3.61        1.21      3.87 o 
   2   7  16        0.22        6.71      8.49 o 
   3   7  16        2.69        5.00      4.14 o 
  -3   8  16        6.67        8.15      5.43 o 
  -2   8  16        0.03       -0.07      5.47 o 
  -1   8  16        2.03        4.29      4.40 o 
   0   8  16        0.04       -1.74      4.37 o 
 -11   1  17        0.64        1.78      3.85 o 
 -10   1  17       21.91       37.20      5.10 o 
  -9   1  17       16.81       18.14      3.89 o 
  -8   1  17        0.08        0.90      3.42 o 
  -7   1  17       85.68       83.42      5.55 o 
  -6   1  17      318.12      299.43      8.11 o 
  -5   1  17      229.03      221.04      6.52 o 
  -4   1  17       12.19       13.64      2.40 o 
  -3   1  17       52.55       50.95      3.66 o 
  -2   1  17       13.52        9.77      2.34 o 
  -1   1  17       34.50       34.36      3.62 o 
   0   1  17        0.85       -0.83      2.32 o 
   1   1  17       98.64       77.90      5.00 o 
   2   1  17        0.26       -2.85      2.85 o 
   3   1  17      518.48      522.90     22.16 o 
   4   1  17       17.21       21.68      4.38 o 
   5   1  17        9.89       15.28      5.60 o 
   6   1  17       27.16       27.03      5.49 o 
   7   1  17       24.57       27.61      5.97 o 
   8   1  17        1.33        2.04      4.66 o 
 -11   2  17        4.32        4.13      6.13 o 
 -10   2  17        0.02       -1.41      3.20 o 
  -9   2  17       14.30       19.58      4.97 o 
  -8   2  17        7.21        8.17      3.05 o 
  -7   2  17       15.42       12.28      2.85 o 
  -6   2  17      295.92      286.94     12.86 o 
  -5   2  17       73.22       77.23      4.34 o 
  -4   2  17       57.77       74.89      3.99 o 
  -3   2  17      261.25      235.83      7.05 o 
  -2   2  17      383.39      331.76     10.79 o 
  -1   2  17        2.61       11.44      2.93 o 
   0   2  17       21.77       21.50      3.31 o 
   1   2  17       61.54       76.93      8.72 o 
   2   2  17       41.47       48.31      4.31 o 
   3   2  17      159.32      160.61      7.02 o 
   4   2  17       40.13       45.36      6.43 o 
   5   2  17        2.47        2.02      3.96 o 
   6   2  17       25.25       47.50      6.82 o 
   7   2  17        1.04        7.69      5.12 o 
   8   2  17        2.23        4.93      5.33 o 
 -10   3  17        0.65        1.58      3.46 o 
  -9   3  17        3.74        7.23      3.38 o 
  -8   3  17        6.58        5.14      3.07 o 
  -7   3  17       43.01       57.63      4.67 o 
  -6   3  17       25.98       36.16      3.51 o 
  -5   3  17      519.47      510.90     13.17 o 
  -4   3  17        7.63       11.46      2.80 o 
  -3   3  17        1.84       10.67      3.27 o 
  -2   3  17       18.13       24.48      3.54 o 
  -1   3  17        1.13        3.12      3.86 o 
   0   3  17        8.61       10.17      2.96 o 
   1   3  17       35.86       34.74      5.16 o 
   2   3  17      119.66       97.16      5.70 o 
   3   3  17       34.79       51.32      5.24 o 
   4   3  17        7.05        8.62      3.60 o 
   5   3  17       16.25       19.46      5.30 o 
   6   3  17        2.21       -3.46      3.46 o 
   7   3  17        0.19       -1.09      4.71 o 
 -10   4  17       59.81       70.62      6.23 o 
  -9   4  17        5.86        7.85      3.54 o 
  -8   4  17        4.03        3.66      3.22 o 
  -7   4  17       24.15       18.18      3.58 o 
  -6   4  17        8.36        9.29      3.04 o 
  -5   4  17       10.78        8.51      3.02 o 
  -4   4  17        1.86        1.13      2.49 o 
  -3   4  17       19.78       15.99      3.15 o 
  -2   4  17        2.53        4.01      2.49 o 
  -1   4  17       14.92       12.37      3.07 o 
   0   4  17       26.10       26.11      6.20 o 
   1   4  17        4.38        7.06      3.63 o 
   2   4  17        1.01        0.91      5.84 o 
   3   4  17        7.72        7.58      3.58 o 
   4   4  17        0.02        6.15      3.82 o 
   5   4  17        6.72        0.64      4.07 o 
   6   4  17        7.71       21.01      4.49 o 
   7   4  17        0.42        1.31      4.10 o 
  -9   5  17        1.54        2.13      3.61 o 
  -8   5  17        0.57        3.06      3.42 o 
  -7   5  17      108.89      114.33      7.41 o 
  -6   5  17       30.51       24.63      4.31 o 
  -5   5  17        7.67        7.62      3.32 o 
  -4   5  17        3.39        2.17      3.03 o 
  -3   5  17        3.32        0.98      2.89 o 
  -2   5  17        4.32        2.45      3.06 o 
  -1   5  17       10.00       11.79      3.69 o 
   0   5  17        5.25        5.90      3.44 o 
   1   5  17        1.34        0.72      3.28 o 
   2   5  17        9.36        1.07      4.44 o 
   3   5  17       12.56       14.51      4.30 o 
   4   5  17        3.42        5.29      4.72 o 
   5   5  17        0.16        1.27      4.44 o 
   6   5  17       18.79       12.31      4.52 o 
  -8   6  17        1.80       -4.91      6.80 o 
  -7   6  17        0.57        5.57      3.51 o 
  -6   6  17        0.12       -3.41      3.41 o 
  -5   6  17        0.63       -1.54      3.01 o 
  -4   6  17        4.74        8.57      3.56 o 
  -3   6  17       19.75       24.57      3.99 o 
  -2   6  17        1.04        1.97      3.81 o 
  -1   6  17        0.16        0.97      4.14 o 
   0   6  17        0.42        1.65      4.52 o 
   1   6  17        1.91        0.60      3.45 o 
   2   6  17       14.16       14.43      4.48 o 
   3   6  17       14.85       12.98      4.32 o 
   4   6  17        1.66        4.33      4.52 o 
  -6   7  17        1.23       -1.18      3.76 o 
  -5   7  17        1.45        0.45      3.60 o 
  -4   7  17        0.99        3.12      4.32 o 
  -3   7  17       27.23       20.83      5.02 o 
  -2   7  17        0.27       -2.33      3.82 o 
  -1   7  17        0.43        1.12      4.44 o 
   0   7  17        2.20        8.10      4.49 o 
   1   7  17        0.56        0.80      3.80 o 
   2   7  17        6.71       14.28      4.76 o 
 -11   0  18        7.31       15.74      6.50 o 
 -10   0  18        2.19        1.42      5.25 o 
  -9   0  18       20.84       12.70      5.56 o 
  -8   0  18       44.89       44.77      6.14 o 
  -7   0  18      235.00      213.94      9.56 o 
  -6   0  18       66.14       67.82      5.88 o 
  -5   0  18       61.90       79.80      5.85 o 
  -4   0  18       16.03       19.00      3.50 o 
  -3   0  18       21.46       22.52      4.17 o 
  -2   0  18      125.02      113.77      7.08 o 
  -1   0  18        0.23        2.69      4.26 o 
   0   0  18       86.13      141.97     10.67 o 
   1   0  18       38.36       88.91      9.43 o 
   2   0  18      391.03      292.50     16.60 o 
   3   0  18        7.83       13.39      6.14 o 
   4   0  18       23.87       31.60      9.07 o 
   5   0  18       40.66       37.51      7.47 o 
   6   0  18        4.19        1.89      6.53 o 
   7   0  18        0.00        8.44      7.67 o 
 -11   1  18       15.33       29.97      5.24 o 
 -10   1  18        4.95        2.60      4.13 o 
  -9   1  18        0.68        1.93      3.30 o 
  -8   1  18       11.35        9.12      3.01 o 
  -7   1  18      181.19      183.25      6.70 o 
  -6   1  18      147.89      154.76      5.96 o 
  -5   1  18        7.17        9.23      2.29 o 
  -4   1  18       19.98       14.84      3.86 o 
  -3   1  18        0.22        6.01      2.43 o 
  -2   1  18        3.27        4.35      2.57 o 
  -1   1  18        0.35        5.16      2.66 o 
   0   1  18       29.18       38.85      4.17 o 
   1   1  18      324.58      276.66     10.73 o 
   2   1  18       42.51       54.78      6.17 o 
   3   1  18      154.46      136.97      7.87 o 
   4   1  18       42.86       29.21      4.71 o 
   5   1  18       12.27        2.40      5.49 o 
   6   1  18       18.50        6.40      6.10 o 
   7   1  18        0.03       -1.80      6.32 o 
 -10   2  18        7.43        6.70      3.46 o 
  -9   2  18        0.66        2.27      3.27 o 
  -8   2  18        4.30        5.17      2.96 o 
  -7   2  18       24.16       18.78      3.09 o 
  -6   2  18        8.40        5.03      2.53 o 
  -5   2  18        1.17        7.00      2.36 o 
  -4   2  18       89.28       93.00      4.31 o 
  -3   2  18      218.10      180.08      7.07 o 
  -2   2  18       72.76       76.93      5.30 o 
  -1   2  18        6.89        6.72      2.81 o 
   0   2  18        5.79        4.08      2.60 o 
   1   2  18        3.54       -1.08      2.67 o 
   2   2  18       97.01       82.19      6.32 o 
   3   2  18        0.47        6.71      3.31 o 
   4   2  18       34.19       38.30      8.40 o 
   5   2  18       54.98       50.39      6.83 o 
   6   2  18        2.43       -2.64      4.46 o 
   7   2  18        0.10       -2.87      4.87 o 
 -10   3  18        2.53        6.42      3.99 o 
  -9   3  18        0.23        3.67      3.42 o 
  -8   3  18        0.07       -1.56      2.76 o 
  -7   3  18       88.83      105.53      6.23 o 
  -6   3  18      107.21      101.08      5.16 o 
  -5   3  18        0.33        2.63      2.71 o 
  -4   3  18      101.74       92.10      5.40 o 
  -3   3  18       17.51       13.28      3.13 o 
  -2   3  18       27.69       21.84      3.44 o 
  -1   3  18        0.62       -1.45      2.56 o 
   0   3  18       14.82       14.76      3.34 o 
   1   3  18        0.51       -0.70      2.76 o 
   2   3  18      244.15      262.26      9.82 o 
   3   3  18       11.38       21.39      6.24 o 
   4   3  18        5.65       11.00      3.80 o 
   5   3  18       87.87      131.51      9.53 o 
   6   3  18        0.00       -0.19      6.61 o 
   7   3  18        0.23       -0.84      5.30 o 
  -9   4  18        0.28       -0.60      3.70 o 
  -8   4  18       23.75       23.74      3.92 o 
  -7   4  18        1.45        4.12      3.31 o 
  -6   4  18       47.29       51.33      5.17 o 
  -5   4  18       39.45       48.72      4.46 o 
  -4   4  18       59.24       58.75      5.01 o 
  -3   4  18       75.83       61.16      4.81 o 
  -2   4  18        0.06       -1.90      2.42 o 
  -1   4  18        0.26        2.50      2.74 o 
   0   4  18        8.08        7.46      5.59 o 
   1   4  18       32.99       45.21      6.57 o 
   2   4  18       17.86       14.89      4.10 o 
   3   4  18        8.11        4.58      4.91 o 
   4   4  18        0.29        3.22      3.78 o 
   5   4  18        2.50       -0.36      3.55 o 
   6   4  18        0.55       -0.81      3.96 o 
  -8   5  18       10.13       10.59      4.00 o 
  -7   5  18        8.27       11.36      3.85 o 
  -6   5  18        3.78       -4.03      6.41 o 
  -5   5  18        3.90        7.68      3.34 o 
  -4   5  18       26.13       29.21      4.35 o 
  -3   5  18       26.25       32.92      6.90 o 
  -2   5  18        3.03        5.55      4.25 o 
  -1   5  18        4.58       11.66      3.97 o 
   0   5  18        7.34       13.68      4.17 o 
   1   5  18       72.05       95.72      8.17 o 
   2   5  18        2.68        8.02      3.88 o 
   3   5  18       17.13       15.72      5.12 o 
   4   5  18        0.76       -0.45      3.98 o 
   5   5  18        2.47        3.18      6.06 o 
  -7   6  18       14.95       20.95      4.47 o 
  -6   6  18        3.29        4.57      4.07 o 
  -5   6  18       16.20       14.14      4.07 o 
  -4   6  18       13.25       18.56      3.92 o 
  -3   6  18       16.30       20.72      4.24 o 
  -2   6  18        2.22       12.78      6.62 o 
  -1   6  18        0.11        4.47      4.43 o 
   0   6  18        6.54        6.08      3.98 o 
   1   6  18        0.93       10.31      4.44 o 
   2   6  18        6.94       -0.89      4.00 o 
   3   6  18        1.35        2.51      3.97 o 
   4   6  18        1.00        3.20      4.76 o 
  -4   7  18        7.20       11.50      4.74 o 
  -3   7  18       32.60       39.18      6.29 o 
  -2   7  18        3.42       11.25      4.90 o 
  -1   7  18        2.14       -6.55      7.33 o 
   0   7  18        2.84       -4.15      4.15 o 
   1   7  18        9.00       13.79      5.13 o 
 -10   1  19        0.03        4.14      3.83 o 
  -9   1  19        1.15        0.47      3.66 o 
  -8   1  19       49.31       59.58      5.41 o 
  -7   1  19       71.78       75.42      4.95 o 
  -6   1  19        5.03        6.71      2.43 o 
  -5   1  19        4.26        2.87      2.11 o 
  -4   1  19        5.82        6.61      2.22 o 
  -3   1  19        7.21        9.83      2.63 o 
  -2   1  19        0.01       -0.37      2.53 o 
  -1   1  19        8.15        9.43      3.13 o 
   0   1  19      194.63      155.70      6.95 o 
   1   1  19       75.85       74.38      6.23 o 
   2   1  19       52.57       60.57     10.97 o 
   3   1  19      156.58      166.58     10.22 o 
   4   1  19      170.87      189.33     13.82 o 
   5   1  19        5.35       11.50      5.05 o 
   6   1  19        0.26       -4.20      4.20 o 
   7   1  19        1.53        3.11      4.77 o 
 -10   2  19        6.85        4.53      3.67 o 
  -9   2  19       21.63       27.84      4.38 o 
  -8   2  19        3.08        3.33      3.74 o 
  -7   2  19        1.09       -2.18      2.36 o 
  -6   2  19        6.05        7.50      2.59 o 
  -5   2  19       11.84        7.95      2.75 o 
  -4   2  19       34.99       32.57      3.41 o 
  -3   2  19       89.12       84.54      5.63 o 
  -2   2  19        2.29        1.29      3.12 o 
  -1   2  19        0.06        0.02      2.68 o 
   0   2  19        0.12        2.39      2.83 o 
   1   2  19       27.73       28.85      3.94 o 
   2   2  19        1.28       11.45      5.20 o 
   3   2  19       19.32       25.52      4.93 o 
   4   2  19       42.08       48.59      6.69 o 
   5   2  19        0.31       -0.11      4.21 o 
   6   2  19        7.69        9.07      5.10 o 
  -9   3  19        0.18       -3.21      3.21 o 
  -8   3  19        1.67        0.63      3.25 o 
  -7   3  19        7.23        5.19      3.20 o 
  -6   3  19       44.74       46.35      4.50 o 
  -5   3  19      167.57      158.12      6.85 o 
  -4   3  19       33.16       40.54      4.06 o 
  -3   3  19       22.19       25.56      3.53 o 
  -2   3  19        7.34        2.78      2.99 o 
  -1   3  19       13.83       22.04      3.72 o 
   0   3  19        6.29        9.60      3.84 o 
   1   3  19        0.00        3.93      3.26 o 
   2   3  19       53.24       62.40      6.01 o 
   3   3  19        0.64        6.64      6.81 o 
   4   3  19        0.19       11.58      5.09 o 
   5   3  19       25.60       24.60      5.93 o 
   6   3  19        2.52       -6.23      6.23 o 
  -9   4  19       30.95       32.26      5.13 o 
  -8   4  19       13.52        6.70      3.43 o 
  -7   4  19        4.85        4.06      3.48 o 
  -6   4  19        5.37        4.66      2.95 o 
  -5   4  19       10.72       11.35      3.41 o 
  -4   4  19        2.38        8.38      3.26 o 
  -3   4  19        5.19        7.75      2.95 o 
  -2   4  19        0.27        1.70      2.91 o 
  -1   4  19        3.15        0.63      2.92 o 
   0   4  19        4.80        5.31      3.38 o 
   1   4  19       16.80       18.99      4.42 o 
   2   4  19        3.48        6.72      3.59 o 
   3   4  19        4.67        1.97      4.30 o 
   4   4  19        7.87        1.06      3.89 o 
   5   4  19        0.13       -3.14      4.10 o 
  -8   5  19       47.62       49.42      5.73 o 
  -7   5  19       44.79       52.71      5.71 o 
  -6   5  19        3.90        6.82      3.92 o 
  -5   5  19        1.67        3.04      3.29 o 
  -4   5  19       63.39       64.32      5.72 o 
  -3   5  19        0.16        3.08      3.10 o 
  -2   5  19        3.00        7.15      3.52 o 
  -1   5  19        3.69        3.56      3.99 o 
   0   5  19       36.23       38.05      6.62 o 
   1   5  19       39.11       34.50      5.28 o 
   2   5  19        2.11        6.21      3.98 o 
   3   5  19       10.07        5.63      3.98 o 
   4   5  19        3.61       -3.66      3.97 o 
  -6   6  19        0.04        2.28      3.80 o 
  -5   6  19        1.45       13.31      4.14 o 
  -4   6  19       33.44       38.14      5.01 o 
  -3   6  19        0.04        2.42      4.53 o 
  -2   6  19        6.42        9.11      5.08 o 
  -1   6  19       17.08       24.43      7.04 o 
   0   6  19        0.49        0.45      3.99 o 
   1   6  19        7.00       10.08      4.51 o 
   2   6  19        0.78       -2.16      3.73 o 
  -2   7  19        1.19        1.74      6.89 o 
 -10   0  20       17.24       23.27      6.72 o 
  -9   0  20       21.33       14.27      6.04 o 
  -8   0  20       85.38      100.42     12.67 o 
  -7   0  20        3.67        1.85      4.02 o 
  -6   0  20        2.32       -1.27      2.95 o 
  -5   0  20       71.96       63.45      5.82 o 
  -4   0  20        2.69       -2.67      2.70 o 
  -3   0  20       95.32      109.37      7.48 o 
  -2   0  20      166.92      133.57     10.41 o 
  -1   0  20      111.50      113.77      9.70 o 
   0   0  20        0.14        7.06      7.19 o 
   1   0  20       20.64       48.61      8.05 o 
   2   0  20        7.00       28.54      7.26 o 
   3   0  20      133.90      233.95     25.55 o 
   4   0  20        0.50        5.50      6.16 o 
   5   0  20       62.25       60.52     13.53 o 
   6   0  20        1.64        9.64      9.36 o 
 -10   1  20        0.36        3.56      4.18 o 
  -9   1  20       26.44       34.78      5.48 o 
  -8   1  20       30.64       27.92      3.71 o 
  -7   1  20        0.58        3.03      2.72 o 
  -6   1  20        9.38        5.99      2.63 o 
  -5   1  20       28.75       26.58      3.10 o 
  -4   1  20       65.05       67.06      4.56 o 
  -3   1  20        8.42       12.71      3.47 o 
  -2   1  20       35.40       50.44      4.53 o 
  -1   1  20       45.23       58.10      5.60 o 
   0   1  20        1.97        3.39      4.30 o 
   1   1  20        7.35        6.83      3.65 o 
   2   1  20       80.27       86.02      7.19 o 
   3   1  20      126.37      135.31      9.97 o 
   4   1  20      128.81      123.78      8.65 o 
   5   1  20        0.07       -5.11      5.11 o 
   6   1  20        6.67        7.71      5.04 o 
  -9   2  20        8.00        3.10      3.78 o 
  -8   2  20        6.06        1.32      3.02 o 
  -7   2  20        0.23       -0.20      2.46 o 
  -6   2  20        3.96       10.42      2.90 o 
  -5   2  20        4.44        6.93      3.00 o 
  -4   2  20       15.63       13.30      2.90 o 
  -3   2  20        7.91        9.69      3.13 o 
  -2   2  20       80.32       74.76      5.47 o 
  -1   2  20        3.17        8.39      3.99 o 
   0   2  20        0.01        6.71      3.70 o 
   1   2  20        3.76        6.62      3.78 o 
   2   2  20       22.47       18.56      4.32 o 
   3   2  20        0.32        6.54      4.56 o 
   4   2  20        1.41       -0.35      5.49 o 
   5   2  20        0.44       -1.68      4.77 o 
   6   2  20        6.48        4.80      5.41 o 
  -9   3  20       35.40       46.63      5.17 o 
  -8   3  20       13.23       12.76      3.54 o 
  -7   3  20        0.00       -1.22      3.42 o 
  -6   3  20      139.74      134.03      8.16 o 
  -5   3  20      363.72      334.93     11.36 o 
  -4   3  20        9.20       10.68      3.26 o 
  -3   3  20        1.26        5.92      2.92 o 
  -2   3  20       28.77       32.99      5.89 o 
  -1   3  20      179.39      160.35      7.54 o 
   0   3  20       61.26       50.80      5.72 o 
   1   3  20        0.18        5.12      3.41 o 
   2   3  20       11.88       14.34      3.97 o 
   3   3  20        0.00        3.45      4.71 o 
   4   3  20        2.80        1.56      4.74 o 
   5   3  20        0.04       10.56      5.26 o 
  -8   4  20        1.26        4.44      3.90 o 
  -7   4  20        6.84        1.89      3.80 o 
  -6   4  20        2.11        5.76      3.65 o 
  -5   4  20       45.87       49.55      5.44 o 
  -4   4  20       13.20       20.95      4.08 o 
  -3   4  20        8.00        8.14      3.40 o 
  -2   4  20        4.04        7.77      3.10 o 
  -1   4  20       11.48        9.78      3.51 o 
   0   4  20       30.60       28.67      4.82 o 
   1   4  20        0.70        0.68      3.58 o 
   2   4  20        1.21       -4.22      4.96 o 
   3   4  20       22.11       25.48      4.86 o 
   4   4  20       15.00        8.93      5.37 o 
  -7   5  20        4.10        2.72      4.00 o 
  -6   5  20        1.27        0.46      3.57 o 
  -5   5  20        0.07       -0.21      3.72 o 
  -4   5  20       14.88       15.97      3.99 o 
  -3   5  20       12.75        6.05      3.73 o 
  -2   5  20        0.45        2.57      4.42 o 
  -1   5  20        0.02        2.83      4.83 o 
   0   5  20        3.29        6.74      4.05 o 
   1   5  20        2.07        7.56      4.10 o 
   2   5  20        5.03        3.47      4.21 o 
   3   5  20        1.43       -2.58      4.95 o 
  -5   6  20       27.45       44.81      5.47 o 
  -4   6  20        2.08        1.79      3.73 o 
  -3   6  20        0.55        6.27      4.36 o 
  -2   6  20        6.97        9.92      5.82 o 
  -1   6  20       19.03       17.22      5.28 o 
   0   6  20        0.00        1.58     10.10 o 
   1   6  20        0.82        5.69      4.98 o 
  -9   1  21       10.78       13.00      5.50 o 
  -8   1  21        4.72        3.94      2.94 o 
  -7   1  21       11.24       12.25      3.17 o 
  -6   1  21       66.52       63.86      5.14 o 
  -5   1  21        1.78        6.29      2.79 o 
  -4   1  21        4.02        7.20      2.64 o 
  -3   1  21      114.74      101.59      5.90 o 
  -2   1  21      208.21      206.54     10.04 o 
  -1   1  21        6.84       14.86      4.00 o 
   0   1  21        5.94       14.47      4.30 o 
   1   1  21        0.70        1.86      3.38 o 
   2   1  21        8.85       25.12      5.84 o 
   3   1  21       56.59       56.81      7.33 o 
   4   1  21        0.11        3.96      7.60 o 
   5   1  21        7.33        6.17      7.59 o 
  -9   2  21        9.19       14.62      4.47 o 
  -8   2  21        7.25       12.38      4.61 o 
  -7   2  21        1.16        6.78      3.04 o 
  -6   2  21       20.31       26.77      3.93 o 
  -5   2  21        0.02        3.02      2.98 o 
  -4   2  21       47.74       50.83      4.26 o 
  -3   2  21        9.16        8.70      3.21 o 
  -2   2  21        0.86        4.30      3.01 o 
  -1   2  21       54.94       57.66      5.30 o 
   0   2  21        8.97       13.43      3.85 o 
   1   2  21        5.09        2.59      3.81 o 
   2   2  21       27.45       17.88      4.73 o 
   3   2  21       10.75       11.06      4.85 o 
   4   2  21       14.84       23.08      5.83 o 
   5   2  21        0.68       12.34      5.42 o 
  -8   3  21        2.22        1.99      3.79 o 
  -7   3  21       11.40       16.71      3.80 o 
  -6   3  21        2.35        9.53      3.40 o 
  -5   3  21       20.31       18.17      3.69 o 
  -4   3  21       14.53       12.29      3.60 o 
  -3   3  21       17.85       17.80      3.55 o 
  -2   3  21       23.17       16.58      5.16 o 
  -1   3  21        1.48       -2.39      3.02 o 
   0   3  21        1.38        8.74      5.26 o 
   1   3  21        0.78        4.29      3.47 o 
   2   3  21        4.67        4.09      5.48 o 
   3   3  21        2.12        5.70      4.80 o 
   4   3  21       11.15       19.79      7.87 o 
  -7   4  21       10.08       13.14      5.24 o 
  -6   4  21        1.07        6.31      4.81 o 
  -5   4  21        0.73        5.71      3.56 o 
  -4   4  21        6.87       13.62      3.84 o 
  -3   4  21        0.37        6.92      3.45 o 
  -2   4  21       13.28        8.54      4.03 o 
  -1   4  21        0.06        1.89      3.53 o 
   0   4  21        0.36        2.94      4.02 o 
   1   4  21        3.87       10.90      4.23 o 
   2   4  21        3.60       10.06      5.06 o 
   3   4  21        4.28       20.87      5.70 o 
  -6   5  21        8.80        9.61      3.95 o 
  -5   5  21        7.38        6.30      3.81 o 
  -4   5  21        0.61        8.71      6.86 o 
  -3   5  21        0.07        3.78      4.17 o 
  -2   5  21       14.25       18.59      5.23 o 
  -1   5  21       11.51        3.42      5.53 o 
   0   5  21        1.90        8.84      7.50 o 
   1   5  21        0.30       -3.96     12.56 o 
   2   5  21        0.36        4.77      4.51 o 
  -8   0  22       54.30       49.92      9.01 o 
  -7   0  22       19.09       21.89      5.87 o 
  -6   0  22        4.09        5.91      3.64 o 
  -5   0  22        0.16        8.19      4.41 o 
  -4   0  22       39.16       42.22      6.90 o 
  -3   0  22       20.36       22.23      6.22 o 
  -2   0  22      206.80      183.92     21.71 o 
  -1   0  22        0.00        3.93      5.22 o 
   0   0  22        5.77        9.17      5.40 o 
   1   0  22       12.78       18.83     10.33 o 
   2   0  22        0.05       12.57      6.80 o 
   3   0  22        1.62       16.22     13.66 o 
   4   0  22        1.77        4.62      7.12 o 
  -8   1  22       13.24       10.64      3.57 o 
  -7   1  22        2.34        0.29      3.30 o 
  -6   1  22       12.86       16.91      3.80 o 
  -5   1  22        0.82        1.56      2.56 o 
  -4   1  22        0.67        3.62      2.72 o 
  -3   1  22       51.16       56.60      4.73 o 
  -2   1  22        0.22        3.73      3.71 o 
  -1   1  22        9.97       10.97      3.98 o 
   0   1  22        7.07        7.83      3.96 o 
   1   1  22       10.41        8.98      4.81 o 
   2   1  22        6.19        7.44      4.10 o 
   3   1  22        7.64        9.63      5.02 o 
   4   1  22        2.67        6.70      6.26 o 
  -8   2  22        2.06       -1.05      3.40 o 
  -7   2  22        0.13       -1.55      3.14 o 
  -6   2  22        0.03       -7.50      7.50 o 
  -5   2  22        0.84        0.86      3.16 o 
  -4   2  22        5.33        4.02      2.85 o 
  -3   2  22        1.14        1.74      2.93 o 
  -2   2  22       21.29       13.72      3.67 o 
  -1   2  22        0.05        0.32      3.87 o 
   0   2  22        1.75        0.35      3.57 o 
   1   2  22        2.98        3.25      5.02 o 
   2   2  22       11.15        9.57      4.63 o 
   3   2  22        0.04        3.51      6.26 o 
   4   2  22       19.91       31.56      8.09 o 
  -7   3  22        5.38        6.59      3.54 o 
  -6   3  22        3.37       -1.87      3.20 o 
  -5   3  22       14.35       12.33      3.53 o 
  -4   3  22       50.48       45.64      4.84 o 
  -3   3  22       36.76       37.38      4.61 o 
  -2   3  22        0.01       10.54      4.15 o 
  -1   3  22        3.78       -1.47      3.47 o 
   0   3  22        2.13       -2.37      3.20 o 
   1   3  22        8.29       21.47      8.92 o 
   2   3  22        2.83        9.52      4.95 o 
   3   3  22        0.04       -1.58      7.63 o 
  -6   4  22        4.32       10.67      4.09 o 
  -5   4  22        2.15        5.88      3.92 o 
  -4   4  22        0.43        4.83      3.55 o 
  -3   4  22        2.31        9.96      3.72 o 
  -2   4  22        4.55        5.50      3.96 o 
  -1   4  22        4.08        2.89      4.45 o 
   0   4  22       29.32       36.86      5.25 o 
   1   4  22        9.90       10.73      4.50 o 
   2   4  22        0.86       -0.03      5.09 o 
  -4   5  22        0.54       -0.20      4.80 o 
  -3   5  22       28.73       34.28      4.99 o 
  -2   5  22        4.40       -1.52      4.63 o 
  -1   5  22        1.23        6.99      4.75 o 
   0   5  22        0.66       -0.48      4.26 o 
  -7   1  23        1.41       -1.34      4.52 o 
  -6   1  23        5.59       13.35      3.67 o 
  -5   1  23        3.55        2.39      2.88 o 
  -4   1  23        0.61        2.00      2.85 o 
  -3   1  23        2.92        8.34      3.44 o 
  -2   1  23        2.39       -3.48      3.48 o 
  -1   1  23        5.06       12.39      4.31 o 
   0   1  23        1.28       -3.51      4.78 o 
   1   1  23        0.76       -0.58      4.55 o 
   2   1  23        0.11        3.38      4.20 o 
   3   1  23       21.10       27.26      6.95 o 
  -7   2  23       16.59       21.69      4.20 o 
  -6   2  23       10.22       19.23      4.11 o 
  -5   2  23       13.56       21.56      4.13 o 
  -4   2  23        1.68       -1.28      3.07 o 
  -3   2  23       18.32       17.86      4.04 o 
  -2   2  23        2.95       12.19      3.97 o 
  -1   2  23        8.05       11.74      8.15 o 
   0   2  23        0.90        7.99      4.60 o 
   1   2  23       15.40       19.59      5.05 o 
   2   2  23        0.01        4.37      5.22 o 
   3   2  23        4.18       11.42      5.49 o 
  -6   3  23        0.33        1.15      3.54 o 
  -5   3  23        1.18        5.44      3.98 o 
  -4   3  23       11.88       15.58      3.80 o 
  -3   3  23        2.37       11.56      3.64 o 
  -2   3  23       12.23        7.90      3.89 o 
  -1   3  23        0.50       12.51      4.38 o 
   0   3  23        2.01        0.75      4.34 o 
   1   3  23        0.08        0.47      4.73 o 
   2   3  23        0.32       -5.11      5.11 o 
  -4   4  23       10.93       15.80      4.38 o 
  -3   4  23        1.53       -3.56      3.56 o 
  -2   4  23        0.25        4.10      7.01 o 
  -1   4  23        0.60        7.05     10.25 o 
   0   4  23        3.69        5.59      4.53 o 
  -6   0  24        2.83       -2.63      4.61 o 
  -5   0  24        0.35        6.74      4.79 o 
  -4   0  24        5.00       14.96      5.29 o 
  -3   0  24       13.10       16.30      5.41 o 
  -2   0  24       28.93       44.55     11.46 o 
  -1   0  24       22.00       30.30      7.16 o 
   0   0  24       13.01       21.22      6.73 o 
   1   0  24        1.81       -1.26      8.74 o 
   2   0  24        0.01       -9.41      9.41 o 
  -6   1  24        4.56        4.14      3.54 o 
  -5   1  24        0.46       -0.82      3.60 o 
  -4   1  24        0.01       -1.55      2.97 o 
  -3   1  24        1.66        3.08      3.39 o 
  -2   1  24        1.39        8.22      4.27 o 
  -1   1  24        1.24        5.14      4.05 o 
   0   1  24        5.57        5.68      4.30 o 
   1   1  24        2.87        9.09      8.18 o 
   2   1  24        0.09        1.79      4.78 o 
  -5   2  24        1.06        5.96      4.13 o 
  -4   2  24        0.11        1.92      4.03 o 
  -3   2  24        0.28       -0.20      3.26 o 
  -2   2  24        1.08        3.94      4.05 o 
  -1   2  24       20.10       24.92      5.02 o 
   0   2  24        5.89        6.95      7.56 o 
   1   2  24        0.80        2.50      4.84 o 
  -4   3  24        7.61        3.65      3.46 o 
  -3   3  24        0.03        3.20      3.67 o 
  -2   3  24        0.01       -0.35      3.70 o 
  -1   3  24       10.53       19.44      5.29 o 
   0   3  24        2.13        5.40      6.64 o 
  -4   1  25        1.00        2.72      3.34 o 
  -3   1  25        3.81        6.17      3.80 o 
  -2   1  25       17.38       25.39      5.23 o 
  -1   1  25        0.52       -0.81      3.74 o 
                                                 
